# Supplementary material for: Perceived comfort and tool usability during robot-assisted and traditional laparoscopic surgery: a survey study
Source: J Robot Surg. 2024 Jan 13;18(1):15. doi: 10.1007/s11701-023-01785-7 (PMC10787683; doi:10.1007/s11701-023-01785-7)
Supplement: Supplementary file 1 — Supplementary file1 (XLSX 375 KB) [file 11701_2023_1785_MOESM1_ESM.xlsx]

## Sheet: All responses 01-12-22
StartDate	EndDate	Status	IPAddress	Progress	Duration (in seconds)	Finished	RecordedDate	ResponseId	RecipientLastName	RecipientFirstName	RecipientEmail	ExternalReference	LocationLatitude	LocationLongitude	DistributionChannel	UserLanguage	Q36	Q1	Q2	Q3	Q4	Q5	Q28	Q6	Q6_7_TEXT	Q7	Q8	Q10_1	Q10_2	Q10_3	Q10_4	Q10_5	Q10_6	Q10_7	Q10_8	Q10_9	Q10_10	Q10_11	Q29_1	Q29_2	Q29_3	Q29_4	Q29_5	Q29_6	Q29_7	Q29_8	Q29_9	Q29_10	Q29_11
Start Date	End Date	Response Type	IP Address	Progress	Duration (in seconds)	Finished	Recorded Date	Response ID	Recipient Last Name	Recipient First Name	Recipient Email	External Data Reference	Location Latitude	Location Longitude	Distribution Channel	User Language	To confirm your eligibility for this survey: do you have experience in either TLS and/or RALS?	List of Countries	Gender	Age:	Height (cm):	Glove size:	Dominant hand:	What is your surgical specialty? - Selected Choice	What is your surgical specialty? - Other - Text	The following questions are related to Traditional Laparoscopic Surgery (TLS) Years of experience in traditional laparoscopic surgery (TLS)	On average how many hours per week do you perform TLS?	Have you at any time in the last 12 months had trouble (such as ache, pain, discomfort, numbness) while performing TLS in any of these regions. If so, what was the severity or impact of the symptoms? - Neck	Have you at any time in the last 12 months had trouble (such as ache, pain, discomfort, numbness) while performing TLS in any of these regions. If so, what was the severity or impact of the symptoms? - Shoulders	Have you at any time in the last 12 months had trouble (such as ache, pain, discomfort, numbness) while performing TLS in any of these regions. If so, what was the severity or impact of the symptoms? - Upper back	Have you at any time in the last 12 months had trouble (such as ache, pain, discomfort, numbness) while performing TLS in any of these regions. If so, what was the severity or impact of the symptoms? - Lower back	Have you at any time in the last 12 months had trouble (such as ache, pain, discomfort, numbness) while performing TLS in any of these regions. If so, what was the severity or impact of the symptoms? - Elbows	Have you at any time in the last 12 months had trouble (such as ache, pain, discomfort, numbness) while performing TLS in any of these regions. If so, what was the severity or impact of the symptoms? - Wrists	Have you at any time in the last 12 months had trouble (such as ache, pain, discomfort, numbness) while performing TLS in any of these regions. If so, what was the severity or impact of the symptoms? - Hips/thighs	Have you at any time in the last 12 months had trouble (such as ache, pain, discomfort, numbness) while performing TLS in any of these regions. If so, what was the severity or impact of the symptoms? - Knees	Have you at any time in the last 12 months had trouble (such as ache, pain, discomfort, numbness) while performing TLS in any of these regions. If so, what was the severity or impact of the symptoms? - Ankles/feet	Have you at any time in the last 12 months had trouble (such as ache, pain, discomfort, numbness) while performing TLS in any of these regions. If so, what was the severity or impact of the symptoms? - Eyes	Have you at any time in the last 12 months had trouble (such as ache, pain, discomfort, numbness) while performing TLS in any of these regions. If so, what was the severity or impact of the symptoms? - Head/headache	Have you at any time in the last 12 months had trouble (such as ache, pain, discomfort, numbness) while performing TLS in any of these regions. If so, what was the severity or impact of the symptoms? - Thenar area (T)	Have you at any time in the last 12 months had trouble (such as ache, pain, discomfort, numbness) while performing TLS in any of these regions. If so, what was the severity or impact of the symptoms? - Palm area (P)	Have you at any time in the last 12 months had trouble (such as ache, pain, discomfort, numbness) while performing TLS in any of these regions. If so, what was the severity or impact of the symptoms? - Hypothenar area (H)	Have you at any time in the last 12 months had trouble (such as ache, pain, discomfort, numbness) while performing TLS in any of these regions. If so, what was the severity or impact of the symptoms? - Thumb proximal phalanx (TP)	Have you at any time in the last 12 months had trouble (such as ache, pain, discomfort, numbness) while performing TLS in any of these regions. If so, what was the severity or impact of the symptoms? - Thumb distal phalanx (TD)	Have you at any time in the last 12 months had trouble (such as ache, pain, discomfort, numbness) while performing TLS in any of these regions. If so, what was the severity or impact of the symptoms? - Index finger middle/proximal phalanges (IM)	Have you at any time in the last 12 months had trouble (such as ache, pain, discomfort, numbness) while performing TLS in any of these regions. If so, what was the severity or impact of the symptoms? - Index finger distal phalanx (ID)	Have you at any time in the last 12 months had trouble (such as ache, pain, discomfort, numbness) while performing TLS in any of these regions. If so, what was the severity or impact of the symptoms? - Middle finger middle/proximal phalanges (MM)	Have you at any time in the last 12 months had trouble (such as ache, pain, discomfort, numbness) while performing TLS in any of these regions. If so, what was the severity or impact of the symptoms? - Middle finger distal phalanx (MD)	Have you at any time in the last 12 months had trouble (such as ache, pain, discomfort, numbness) while performing TLS in any of these regions. If so, what was the severity or impact of the symptoms? - Ring finger middle/proximal phalanges (RM)	Have you at any time in the last 12 months had trouble (such as ache, pain, discomfort, numbness) while performing TLS in any of these regions. If so, what was the severity or impact of the symptoms? - Ring finger distal phalanx (RD)
{"ImportId":"startDate","timeZone":"America/Denver"}	{"ImportId":"endDate","timeZone":"America/Denver"}	{"ImportId":"status"}	{"ImportId":"ipAddress"}	{"ImportId":"progress"}	{"ImportId":"duration"}	{"ImportId":"finished"}	{"ImportId":"recordedDate","timeZone":"America/Denver"}	{"ImportId":"_recordId"}	{"ImportId":"recipientLastName"}	{"ImportId":"recipientFirstName"}	{"ImportId":"recipientEmail"}	{"ImportId":"externalDataReference"}	{"ImportId":"locationLatitude"}	{"ImportId":"locationLongitude"}	{"ImportId":"distributionChannel"}	{"ImportId":"userLanguage"}	{"ImportId":"QID37"}	{"ImportId":"QID2"}	{"ImportId":"QID3"}	{"ImportId":"QID4_TEXT"}	{"ImportId":"QID5_TEXT"}	{"ImportId":"QID13_TEXT"}	{"ImportId":"QID29"}	{"ImportId":"QID6"}	{"ImportId":"QID6_7_TEXT"}	{"ImportId":"QID7"}	{"ImportId":"QID8"}	{"ImportId":"QID20_1"}	{"ImportId":"QID20_2"}	{"ImportId":"QID20_3"}	{"ImportId":"QID20_4"}	{"ImportId":"QID20_5"}	{"ImportId":"QID20_6"}	{"ImportId":"QID20_7"}	{"ImportId":"QID20_8"}	{"ImportId":"QID20_9"}	{"ImportId":"QID20_10"}	{"ImportId":"QID20_11"}	{"ImportId":"QID30_1"}	{"ImportId":"QID30_2"}	{"ImportId":"QID30_3"}	{"ImportId":"QID30_4"}	{"ImportId":"QID30_5"}	{"ImportId":"QID30_6"}	{"ImportId":"QID30_7"}	{"ImportId":"QID30_8"}	{"ImportId":"QID30_9"}	{"ImportId":"QID30_10"}	{"ImportId":"QID30_11"}
2021-09-02 17:58:58	2021-09-02 17:59:03	Survey Preview		100	5	TRUE	2021-09-02 17:59:04	R_0dK73nPliZYwLvj					-37.7685	145.284	preview	EN
2021-10-31 18:16:54	2021-10-31 18:16:59	Survey Preview		100	5	TRUE	2021-10-31 18:17:00	R_Z7uxFwK2jTvdbfX					-37.8159	144.967	preview	EN
2022-06-27 04:14:23	2022-06-27 04:14:49	IP Address	20.71.194.130	3	26	FALSE	2022-07-04 04:39:45	R_2rOZp5KkzQeBz99							anonymous	EN
2022-07-15 02:11:10	2022-07-15 02:15:28	IP Address	129.194.158.53	100	257	TRUE	2022-07-15 02:15:29	R_3qxqzTGeSsdBKYX					46.1953	6.1385	anonymous	EN	Yes I have experience operating using TLS and/or RALS	Switzerland	Female	37	169	6.5	Right-handed	General		5 to 10 years	5 to 10 hours	None	Moderate (Interferes with task/ concentration)	Mild (Can be ignored)	Mild (Can be ignored)	None	Moderate (Interferes with task/ concentration)	None	Mild (Can be ignored)	None	None	None	Mild (Can be ignored)	None	None	Moderate (Interferes with task/ concentration)	None	None	None	None	None	None	None
2022-07-15 02:15:04	2022-07-15 02:29:43	IP Address	93.47.43.46	100	878	TRUE	2022-07-15 02:29:44	R_28A7sI2MDt0tCkM					41.8904	12.5126	anonymous	EN	Yes I have experience operating using TLS and/or RALS	Italy	Male	33	176	7	Right-handed	Other	HPB	3 to 5 years	1 to 5 hours	None	None	None	Mild (Can be ignored)	None	None	None	Moderate (Interferes with task/ concentration)	None	Mild (Can be ignored)	None	None	None	None	Mild (Can be ignored)	Mild (Can be ignored)	Mild (Can be ignored)	None	None	None	None	None
2022-07-15 02:27:42	2022-07-15 02:34:20	IP Address	212.171.44.112	100	398	TRUE	2022-07-15 02:34:21	R_12SlkNzuBIiAo4b					40.9499	14.3706	anonymous	EN	Yes I have experience operating using TLS and/or RALS	Italy	Male	38	176	6.5	Right-handed	Colorectal		10 to 15 years	5 to 10 hours	Moderate (Interferes with task/ concentration)	Mild (Can be ignored)	Mild (Can be ignored)	Moderate (Interferes with task/ concentration)	None	Moderate (Interferes with task/ concentration)	None	Severe (Required cessation or significant adjustment only to current task)	Mild (Can be ignored)	Moderate (Interferes with task/ concentration)	None	Moderate (Interferes with task/ concentration)	Mild (Can be ignored)	None	None	Mild (Can be ignored)	None	None	None	None	None	None
2022-07-15 02:24:24	2022-07-15 02:35:21	IP Address	153.109.119.209	100	656	TRUE	2022-07-15 02:35:22	R_123ApB2HAERjqfa					46.288	7.4807	anonymous	EN	Yes I have experience operating using TLS and/or RALS	Switzerland	Male	59	180	7,5	Right-handed	Colorectal		Greater than 15 years	15 to 20 hours	Moderate (Interferes with task/ concentration)	Moderate (Interferes with task/ concentration)	Moderate (Interferes with task/ concentration)	Mild (Can be ignored)	None	Severe (Required cessation or significant adjustment only to current task)	None	Moderate (Interferes with task/ concentration)	None	Moderate (Interferes with task/ concentration)	Mild (Can be ignored)	Severe ((Required cessation or significant adjustment only to current task)	Severe ((Required cessation or significant adjustment only to current task)	None	Moderate (Interferes with task/ concentration)	Moderate (Interferes with task/ concentration)	None	None	None	None	None	None
2022-07-15 02:36:30	2022-07-15 02:37:50	IP Address	93.43.38.226	100	80	TRUE	2022-07-15 02:37:50	R_57wuun5lC7iUM5b					45.4342	11.7572	anonymous	EN	No
2022-07-15 02:31:04	2022-07-15 02:38:58	IP Address	195.170.9.210	100	473	TRUE	2022-07-15 02:38:59	R_OeB34J6N2n5FMHL					37.449	25.3296	anonymous	EN	Yes I have experience operating using TLS and/or RALS	Greece	Male	37	168	7	Right-handed	Colorectal		5 to 10 years	1 to 5 hours	Severe (Required cessation or significant adjustment only to current task)	Severe (Required cessation or significant adjustment only to current task)	None	None	None	Very severe (Required cessation or significant adjustment to current and future tasks (work or recreational))	None	None	Severe (Required cessation or significant adjustment only to current task)	None	None	Very severe (Required cessation or significant adjustment to current and future tasks (work or recreational))	None	None	Severe ((Required cessation or significant adjustment only to current task)	None	None	None	None	None	None	None
2022-07-15 02:33:31	2022-07-15 02:39:34	IP Address	172.225.227.135	100	363	TRUE	2022-07-15 02:39:35	R_2CfASA5v95qUpcF					45.9968	24.997	anonymous	EN	Yes I have experience operating using TLS and/or RALS	Romania	Male	54	174	8	Right-handed	General		Greater than 15 years	5 to 10 hours	Moderate (Interferes with task/ concentration)	Moderate (Interferes with task/ concentration)	Moderate (Interferes with task/ concentration)	Moderate (Interferes with task/ concentration)	Severe (Required cessation or significant adjustment only to current task)	Mild (Can be ignored)	Mild (Can be ignored)	Severe (Required cessation or significant adjustment only to current task)	Mild (Can be ignored)	Moderate (Interferes with task/ concentration)	Mild (Can be ignored)	Mild (Can be ignored)	Moderate (Interferes with task/ concentration)	Moderate (Interferes with task/ concentration)	Mild (Can be ignored)	Mild (Can be ignored)	Mild (Can be ignored)	Mild (Can be ignored)	Mild (Can be ignored)	Mild (Can be ignored)	Mild (Can be ignored)	Mild (Can be ignored)
2022-07-15 02:42:46	2022-07-15 02:46:52	IP Address	81.100.180.239	100	246	TRUE	2022-07-15 02:46:52	R_2ZEVVjtuYpcgJxU					55.0087	-1.572	anonymous	EN	Yes I have experience operating using TLS and/or RALS	United Kingdom of Great Britain and Northern Ireland	Male	30	180	7.5	Right-handed	Gastrointestinal		5 to 10 years	10 to 15 hours	Mild (Can be ignored)	Moderate (Interferes with task/ concentration)	Severe (Required cessation or significant adjustment only to current task)	Mild (Can be ignored)	None	Mild (Can be ignored)	Mild (Can be ignored)	Moderate (Interferes with task/ concentration)	Mild (Can be ignored)	None	None	Mild (Can be ignored)	None	None	None	None	None	Mild (Can be ignored)	Mild (Can be ignored)	None	None	Mild (Can be ignored)
2022-07-15 02:44:53	2022-07-15 02:49:55	IP Address	213.233.110.251	100	301	TRUE	2022-07-15 02:49:55	R_yEWxnCzHqRPWnyF					44.4117	26.0422	anonymous	EN	Yes I have experience operating using TLS and/or RALS	Romania	Female	31	1.62	6.5	Ambidextrous	General		3 to 5 years	5 to 10 hours	Mild (Can be ignored)	Mild (Can be ignored)	None	Mild (Can be ignored)	None	None	None	None	None	Mild (Can be ignored)	Mild (Can be ignored)	None	None	None	None	None	None	None	None	None	None	None
2022-07-15 02:46:50	2022-07-15 02:51:14	IP Address	87.4.240.13	100	264	TRUE	2022-07-15 02:51:15	R_3eymGPnOj21cAzX					45.4366	12.333	anonymous	EN	Yes I have experience operating using TLS and/or RALS	Italy	Male	72	176	7.5	Ambidextrous	General		Greater than 15 years	10 to 15 hours	None	Moderate (Interferes with task/ concentration)	None	None	None	None	None	None	None	None	None	None	None	None	None	None	None	None	None	None	None	None
2022-07-15 02:44:01	2022-07-15 02:53:19	IP Address	195.113.211.109	100	558	TRUE	2022-07-15 02:53:20	R_1mwqiMli3wHRW9Y					50.1202	14.4976	anonymous	EN	Yes I have experience operating using TLS and/or RALS	Czech Republic	Female	43	161	6.5	Right-handed	Gastrointestinal		10 to 15 years	15 to 20 hours	Moderate (Interferes with task/ concentration)	Mild (Can be ignored)	Severe (Required cessation or significant adjustment only to current task)	Severe (Required cessation or significant adjustment only to current task)	Severe (Required cessation or significant adjustment only to current task)	Severe (Required cessation or significant adjustment only to current task)	Mild (Can be ignored)	None	None	Moderate (Interferes with task/ concentration)	Severe (Required cessation or significant adjustment only to current task)	Severe ((Required cessation or significant adjustment only to current task)	Mild (Can be ignored)	None	Moderate (Interferes with task/ concentration)	Moderate (Interferes with task/ concentration)	Severe ((Required cessation or significant adjustment only to current task)	Severe ((Required cessation or significant adjustment only to current task)	Mild (Can be ignored)	None	None	None
2022-07-15 02:51:24	2022-07-15 02:56:33	IP Address	86.32.49.198	100	308	TRUE	2022-07-15 02:56:33	R_3lQdHxrqYW93lV2					45.8293	15.9793	anonymous	EN	Yes I have experience operating using TLS and/or RALS	Croatia	Male	47	180	7.5	Right-handed	Colorectal		10 to 15 years	5 to 10 hours	Moderate (Interferes with task/ concentration)	Moderate (Interferes with task/ concentration)	Moderate (Interferes with task/ concentration)	None	None	Moderate (Interferes with task/ concentration)	None	None	None	None	None	None	None	None	Mild (Can be ignored)	None	None	None	None	None	None	None
2022-07-15 02:45:02	2022-07-15 02:57:28	IP Address	93.33.13.150	100	746	TRUE	2022-07-15 02:57:29	R_2zUTrLNzrWrVJ8H					45.4742	9.1994	anonymous	EN	Yes I have experience operating using TLS and/or RALS	Italy	Male	33	173	7	Right-handed	General		3 to 5 years	5 to 10 hours	Moderate (Interferes with task/ concentration)	Mild (Can be ignored)	None	Moderate (Interferes with task/ concentration)	None	None	None	Mild (Can be ignored)	None	None	None	None	None	None	Moderate (Interferes with task/ concentration)	None	None	None	None	None	None	None
2022-07-15 02:58:17	2022-07-15 02:59:03	IP Address	84.41.108.50	100	46	TRUE	2022-07-15 02:59:04	R_3ewspzh1jBCKRcx					46.0833	15	anonymous	EN	No
2022-07-15 02:59:00	2022-07-15 02:59:18	IP Address	37.201.154.45	100	18	TRUE	2022-07-15 02:59:19	R_suvXtOBg7D0CimR					51.4444	7.0114	anonymous	EN	No
2022-07-15 02:53:02	2022-07-15 03:00:09	IP Address	31.187.0.188	100	427	TRUE	2022-07-15 03:00:10	R_V4rDNoemX4O7Vmx					53.3339	-6.2271	anonymous	EN	Yes I have experience operating using TLS and/or RALS	Ireland	Male	42	180 cm	7,5	Right-handed	General		10 to 15 years	15 to 20 hours	Mild (Can be ignored)	Severe (Required cessation or significant adjustment only to current task)	Moderate (Interferes with task/ concentration)	Moderate (Interferes with task/ concentration)	Mild (Can be ignored)	Moderate (Interferes with task/ concentration)	None	None	None	None	Moderate (Interferes with task/ concentration)	None	None	None	None	None	None	None	None	None	None	None
2022-07-15 03:01:19	2022-07-15 03:01:42	IP Address	47.29.99.90	100	23	TRUE	2022-07-15 03:01:43	R_2Uip3VxqB3adRIY					25.9169	93.7274	anonymous	EN	No
2022-07-15 03:03:31	2022-07-15 03:08:06	IP Address	83.131.58.226	100	274	TRUE	2022-07-15 03:08:06	R_2ANi3p2mxKN1sTr					43.8164	15.922	anonymous	EN	Yes I have experience operating using TLS and/or RALS	Croatia	Male	46	170	7	Right-handed	Colorectal		10 to 15 years	5 to 10 hours	Mild (Can be ignored)	Mild (Can be ignored)	None	None	None	Mild (Can be ignored)	None	None	None	None	None	None	None	None	Moderate (Interferes with task/ concentration)	Mild (Can be ignored)	None	None	None	None	None	None
2022-07-15 03:02:31	2022-07-15 03:09:44	IP Address	47.29.99.90	100	433	TRUE	2022-07-15 03:09:45	R_20MWDFGx5WCjp8Y					25.9169	93.7274	anonymous	EN	Yes I have experience operating using TLS and/or RALS	India	Male	47	165	7	Right-handed	General		10 to 15 years	1 to 5 hours	Mild (Can be ignored)	Mild (Can be ignored)	None	Mild (Can be ignored)	None	None	None	None	None	Mild (Can be ignored)	None	Mild (Can be ignored)	Mild (Can be ignored)	Mild (Can be ignored)	Mild (Can be ignored)	Mild (Can be ignored)	Mild (Can be ignored)	Mild (Can be ignored)	Mild (Can be ignored)	Mild (Can be ignored)	Mild (Can be ignored)	Mild (Can be ignored)
2022-07-15 03:05:38	2022-07-15 03:10:08	IP Address	126.133.239.151	100	270	TRUE	2022-07-15 03:10:09	R_AcUNoIMPq7shX0Z					35.6897	139.69	anonymous	EN	Yes I have experience operating using TLS and/or RALS	Japan	Male	39	175	7.5	Right-handed	Colorectal		10 to 15 years	15 to 20 hours	Mild (Can be ignored)	Mild (Can be ignored)	Mild (Can be ignored)	Mild (Can be ignored)	Mild (Can be ignored)	Mild (Can be ignored)	Mild (Can be ignored)	Mild (Can be ignored)	Mild (Can be ignored)	Mild (Can be ignored)	Mild (Can be ignored)	Mild (Can be ignored)	Mild (Can be ignored)	Mild (Can be ignored)	Mild (Can be ignored)	Mild (Can be ignored)	Mild (Can be ignored)	Mild (Can be ignored)	Mild (Can be ignored)	Mild (Can be ignored)	Mild (Can be ignored)	Mild (Can be ignored)
2022-07-15 02:50:18	2022-07-15 03:11:04	IP Address	213.215.189.91	100	1245	TRUE	2022-07-15 03:11:05	R_2y2b8MCRi6coTTf					43.1479	12.1097	anonymous	EN	Yes I have experience operating using TLS and/or RALS	Italy	Female	55	166	7	Right-handed	General		Greater than 15 years	15 to 20 hours	Mild (Can be ignored)	Mild (Can be ignored)	None	None	Moderate (Interferes with task/ concentration)	Severe (Required cessation or significant adjustment only to current task)	None	None	None	None	Moderate (Interferes with task/ concentration)	Severe ((Required cessation or significant adjustment only to current task)	None	None	Severe ((Required cessation or significant adjustment only to current task)	Severe ((Required cessation or significant adjustment only to current task)	Severe ((Required cessation or significant adjustment only to current task)	Severe ((Required cessation or significant adjustment only to current task)	Severe ((Required cessation or significant adjustment only to current task)	Severe ((Required cessation or significant adjustment only to current task)	Moderate (Interferes with task/ concentration)	Severe ((Required cessation or significant adjustment only to current task)
2022-07-15 03:00:11	2022-07-15 03:11:44	IP Address	147.235.197.212	100	693	TRUE	2022-07-15 03:11:45	R_2q4tLaQVq4qLUnW					31.7808	35.2287	anonymous	EN	Yes I have experience operating using TLS and/or RALS	Israel	Male	63	182	8	Right-handed	General		Greater than 15 years	10 to 15 hours	None	Mild (Can be ignored)	Mild (Can be ignored)	Severe (Required cessation or significant adjustment only to current task)	None	Mild (Can be ignored)	Mild (Can be ignored)	Mild (Can be ignored)	Mild (Can be ignored)	Mild (Can be ignored)	Moderate (Interferes with task/ concentration)	Moderate (Interferes with task/ concentration)	Mild (Can be ignored)	None	Mild (Can be ignored)	Mild (Can be ignored)	None	None	None	None	None	None
2022-07-15 02:56:47	2022-07-15 03:12:22	IP Address	27.147.195.210	100	934	TRUE	2022-07-15 03:12:22	R_1jK4ZTL2NwBCMD4					23.6644	90.6368	anonymous	EN	Yes I have experience operating using TLS and/or RALS	Bangladesh	Male	52 yrs	168cm	Size 7	Right-handed	Gastrointestinal		10 to 15 years	1 to 5 hours	None	None	None	None	None	None	None	None	None	None	None	None	None	None	None	None	None	None	None	None	None	None
2022-07-15 03:05:17	2022-07-15 03:12:44	IP Address	46.123.240.225	100	446	TRUE	2022-07-15 03:12:44	R_2vjPMcMGImXTIpZ					46.0503	14.5046	anonymous	EN	Yes I have experience operating using TLS and/or RALS	Slovenia	Male	44	185	8	Right-handed	Colorectal		10 to 15 years	5 to 10 hours	Mild (Can be ignored)	Mild (Can be ignored)	Mild (Can be ignored)	Mild (Can be ignored)	None	Mild (Can be ignored)	None	None	None	None	None	None	None	None	None	None	None	None	None	None	None	None
2022-07-15 03:08:24	2022-07-15 03:18:01	IP Address	193.6.63.109	100	576	TRUE	2022-07-15 03:18:02	R_3kLMHn28rECSzh0					46.0911	18.2326	anonymous	EN	Yes I have experience operating using TLS and/or RALS	Hungary	Male	55	185	7,5	Right-handed	Gastrointestinal		Greater than 15 years	5 to 10 hours	Moderate (Interferes with task/ concentration)	Severe (Required cessation or significant adjustment only to current task)	Mild (Can be ignored)	Mild (Can be ignored)	None	Moderate (Interferes with task/ concentration)	Severe (Required cessation or significant adjustment only to current task)	Moderate (Interferes with task/ concentration)	None	Mild (Can be ignored)	None	None	Mild (Can be ignored)	None	Moderate (Interferes with task/ concentration)	Moderate (Interferes with task/ concentration)	None	Mild (Can be ignored)	None	None	None	None
2022-07-15 03:12:20	2022-07-15 03:19:44	IP Address	84.199.123.252	100	444	TRUE	2022-07-15 03:19:45	R_237iubv94ZmZo4E					50.908	4.3045	anonymous	EN	Yes I have experience operating using TLS and/or RALS	Belgium	Male	42	185	7.5	Right-handed	Other	transplantation	5 to 10 years	0 to 1 hours	Moderate (Interferes with task/ concentration)	Moderate (Interferes with task/ concentration)	None	Severe (Required cessation or significant adjustment only to current task)	None	None	Mild (Can be ignored)	None	None	Mild (Can be ignored)	Moderate (Interferes with task/ concentration)	None	None	None	None	None	None	None	None	None	None	None
2022-07-15 03:10:18	2022-07-15 03:19:51	IP Address	193.207.211.152	100	573	TRUE	2022-07-15 03:19:52	R_3s1yTlDzVb7ies4					44.4847	11.328	anonymous	EN	Yes I have experience operating using TLS and/or RALS	Italy	Female	33	165	6	Right-handed	General		0 to 2 years	1 to 5 hours	None	None	None	Mild (Can be ignored)	None	None	None	Severe (Required cessation or significant adjustment only to current task)	None	None	None	None	Mild (Can be ignored)	None	None	None	None	None	None	None	None	None
2022-07-15 03:17:44	2022-07-15 03:21:41	IP Address	62.169.196.210	100	237	TRUE	2022-07-15 03:21:42	R_3FIPqzilFRH7DOJ					37.9842	23.7353	anonymous	EN	Yes I have experience operating using TLS and/or RALS	Greece	Male	41	180	7.5	Ambidextrous	General		10 to 15 years	10 to 15 hours	Mild (Can be ignored)	None	Moderate (Interferes with task/ concentration)	Moderate (Interferes with task/ concentration)	Mild (Can be ignored)	Moderate (Interferes with task/ concentration)	Moderate (Interferes with task/ concentration)	Mild (Can be ignored)	Mild (Can be ignored)	Mild (Can be ignored)	Mild (Can be ignored)	Moderate (Interferes with task/ concentration)	Moderate (Interferes with task/ concentration)	Mild (Can be ignored)	Moderate (Interferes with task/ concentration)	None	None	None	None	None	None	None
2022-07-15 02:32:59	2022-07-15 03:24:05	IP Address	151.49.176.254	100	3066	TRUE	2022-07-15 03:24:06	R_27VXLQvxFh22eyw					45.6482	13.7747	anonymous	EN	Yes I have experience operating using TLS and/or RALS	Italy	Female	45	158	6	Right-handed	Bariatric		10 to 15 years	1 to 5 hours	Moderate (Interferes with task/ concentration)	Moderate (Interferes with task/ concentration)	None	Mild (Can be ignored)	None	None	None	None	None	None	Moderate (Interferes with task/ concentration)	None	None	None	None	None	None	None	None	None	None	None
2022-07-15 02:41:09	2022-07-15 03:27:11	IP Address	94.174.127.137	100	2762	TRUE	2022-07-15 03:27:11	R_tVz6K10TzMK5ykF					51.6539	-0.0888	anonymous	EN	Yes I have experience operating using TLS and/or RALS	United Kingdom of Great Britain and Northern Ireland	Female	55	168	6	Right-handed	Colorectal		Greater than 15 years	5 to 10 hours	Moderate (Interferes with task/ concentration)	Moderate (Interferes with task/ concentration)	Mild (Can be ignored)	Moderate (Interferes with task/ concentration)	Mild (Can be ignored)	Mild (Can be ignored)	Mild (Can be ignored)	Mild (Can be ignored)	Mild (Can be ignored)	None	None	None	None	None	Mild (Can be ignored)	None	None	None	None	None	None	None
2022-07-15 03:28:02	2022-07-15 03:28:21	IP Address	217.113.212.10	100	18	TRUE	2022-07-15 03:28:21	R_246ugCkVRL8cGoe					45.7355	7.322	anonymous	EN	No
2022-07-15 03:12:23	2022-07-15 03:28:35	IP Address	148.253.153.109	100	971	TRUE	2022-07-15 03:28:35	R_2AG312MOLpbo1sW					51.5494	-0.3664	anonymous	EN	Yes I have experience operating using TLS and/or RALS	United Kingdom of Great Britain and Northern Ireland	Male	58	185	7.5	Ambidextrous	Other	Colorectal and benign upper GI	Greater than 15 years	10 to 15 hours	None	None	None	Mild (Can be ignored)	None	None	None	Mild (Can be ignored)	None	None	None	Mild (Can be ignored)	None	None	None	None	None	None	None	None	None	None
2022-07-15 03:28:03	2022-07-15 03:35:35	IP Address	37.167.217.72	100	452	TRUE	2022-07-15 03:35:36	R_NWnbTQ11gg2G1xL					48.8582	2.3387	anonymous	EN	Yes I have experience operating using TLS and/or RALS	France	Male	41	170	7.5	Right-handed	General		Greater than 15 years	5 to 10 hours	Moderate (Interferes with task/ concentration)	Moderate (Interferes with task/ concentration)	Moderate (Interferes with task/ concentration)	Moderate (Interferes with task/ concentration)	Severe (Required cessation or significant adjustment only to current task)	Moderate (Interferes with task/ concentration)	Moderate (Interferes with task/ concentration)	Moderate (Interferes with task/ concentration)	Moderate (Interferes with task/ concentration)	Mild (Can be ignored)	Mild (Can be ignored)	Moderate (Interferes with task/ concentration)	Moderate (Interferes with task/ concentration)	Moderate (Interferes with task/ concentration)	Moderate (Interferes with task/ concentration)	Moderate (Interferes with task/ concentration)	Moderate (Interferes with task/ concentration)	Moderate (Interferes with task/ concentration)	Moderate (Interferes with task/ concentration)	Moderate (Interferes with task/ concentration)	Moderate (Interferes with task/ concentration)	Moderate (Interferes with task/ concentration)
2022-07-15 03:28:02	2022-07-15 03:36:08	IP Address	109.42.240.102	100	486	TRUE	2022-07-15 03:36:08	R_2E4AObCLtmuR24J					50.9851	11.0314	anonymous	EN	Yes I have experience operating using TLS and/or RALS	Ukraine	Female	39	162	S	Right-handed	General		5 to 10 years	10 to 15 hours	Mild (Can be ignored)	None	None	Mild (Can be ignored)	None	Mild (Can be ignored)	None	Mild (Can be ignored)	None	Moderate (Interferes with task/ concentration)	Moderate (Interferes with task/ concentration)	Mild (Can be ignored)	None	None	None	None	None	None	None	None	None	None
2022-07-15 03:28:05	2022-07-15 03:39:06	IP Address	86.145.26.187	100	660	TRUE	2022-07-15 03:39:06	R_1H0PeJU3vIwZBuw					51.6484	-0.4931	anonymous	EN	Yes I have experience operating using TLS and/or RALS	United Kingdom of Great Britain and Northern Ireland	Male	70	167	7.5	Right-handed	Gastrointestinal		Greater than 15 years	5 to 10 hours	Mild (Can be ignored)	Moderate (Interferes with task/ concentration)	None	None	None	None	None	None	None	None	None	None	None	None	Moderate (Interferes with task/ concentration)	None	None	None	None	None	None	None
2022-07-15 03:28:17	2022-07-15 03:40:17	IP Address	141.195.132.132	100	720	TRUE	2022-07-15 03:40:18	R_3EsCjtxjb99Xca1					51.1278	-3.0001	anonymous	EN	Yes I have experience operating using TLS and/or RALS	United Kingdom of Great Britain and Northern Ireland	Male	52	178	8	Right-handed	Bariatric		Greater than 15 years	10 to 15 hours	Moderate (Interferes with task/ concentration)	Moderate (Interferes with task/ concentration)	Moderate (Interferes with task/ concentration)	None	Mild (Can be ignored)	Mild (Can be ignored)	None	None	Moderate (Interferes with task/ concentration)	Mild (Can be ignored)	None	None	None	None	None	None	Mild (Can be ignored)	Mild (Can be ignored)	Mild (Can be ignored)	Mild (Can be ignored)	None	None
2022-07-15 03:31:36	2022-07-15 03:40:26	IP Address	197.248.48.194	100	530	TRUE	2022-07-15 03:40:27	R_3O1YaamNkQiK9Up					-1.2841	36.8155	anonymous	EN	Yes I have experience operating using TLS and/or RALS	Kenya	Male	42	180	7.6	Right-handed	Gastrointestinal		10 to 15 years	10 to 15 hours	Moderate (Interferes with task/ concentration)	Moderate (Interferes with task/ concentration)	Moderate (Interferes with task/ concentration)	Severe (Required cessation or significant adjustment only to current task)	Mild (Can be ignored)	Mild (Can be ignored)	None	None	Mild (Can be ignored)	Mild (Can be ignored)	Severe (Required cessation or significant adjustment only to current task)	Moderate (Interferes with task/ concentration)	None	Mild (Can be ignored)	None	None	None	None	None	None	None	None
2022-07-15 03:36:45	2022-07-15 03:40:59	IP Address	213.233.108.7	100	253	TRUE	2022-07-15 03:40:59	R_2qyjYwsc16ImMXS					44.4117	26.0422	anonymous	EN	Yes I have experience operating using TLS and/or RALS	Romania	Female	32	179	7	Right-handed	General		5 to 10 years	5 to 10 hours	Severe (Required cessation or significant adjustment only to current task)	Moderate (Interferes with task/ concentration)	Mild (Can be ignored)	None	None	None	None	Moderate (Interferes with task/ concentration)	Moderate (Interferes with task/ concentration)	None	Mild (Can be ignored)	Mild (Can be ignored)	None	None	Moderate (Interferes with task/ concentration)	None	None	None	None	None	None	None
2022-07-15 03:41:18	2022-07-15 03:45:31	IP Address	176.201.141.166	100	253	TRUE	2022-07-15 03:45:32	R_30cqcTVpBeZdF9y					41.8904	12.5126	anonymous	EN	Yes I have experience operating using TLS and/or RALS	Italy	Male	36	1.77	2002-01-07	Right-handed	General		10 to 15 years	15 to 20 hours	None	Mild (Can be ignored)	Mild (Can be ignored)	Severe (Required cessation or significant adjustment only to current task)	None	Mild (Can be ignored)	Mild (Can be ignored)	Mild (Can be ignored)	Severe (Required cessation or significant adjustment only to current task)	None	None	Mild (Can be ignored)	Mild (Can be ignored)	Mild (Can be ignored)	Mild (Can be ignored)	Mild (Can be ignored)	Mild (Can be ignored)	Mild (Can be ignored)	Moderate (Interferes with task/ concentration)	Mild (Can be ignored)	Moderate (Interferes with task/ concentration)	Mild (Can be ignored)
2022-07-15 03:32:13	2022-07-15 03:48:46	IP Address	110.39.226.59	100	992	TRUE	2022-07-15 03:48:46	R_3NIhm5i7uZd4krw					30	70	anonymous	EN	Yes I have experience operating using TLS and/or RALS	Pakistan	Male	44 years	5.8	8	Right-handed	Bariatric		10 to 15 years	10 to 15 hours	Moderate (Interferes with task/ concentration)	None	None	Moderate (Interferes with task/ concentration)	None	None	Mild (Can be ignored)	None	None	Mild (Can be ignored)	None	None	None	Mild (Can be ignored)	None	None	None	None	None	None	Mild (Can be ignored)	Mild (Can be ignored)
2022-07-15 03:42:07	2022-07-15 03:53:17	IP Address	2.115.252.86	100	669	TRUE	2022-07-15 03:53:18	R_2EuvfkeDCM1OMtT					42.4618	14.2052	anonymous	EN	Yes I have experience operating using TLS and/or RALS	Italy	Male	64	180	7.5	Right-handed	General		10 to 15 years	1 to 5 hours	Moderate (Interferes with task/ concentration)	None	None	Mild (Can be ignored)	Mild (Can be ignored)	Mild (Can be ignored)	None	Mild (Can be ignored)	Mild (Can be ignored)	None	None	None	None	None	Mild (Can be ignored)	Mild (Can be ignored)	None	Mild (Can be ignored)	None	None	Mild (Can be ignored)	None
2022-07-15 03:51:52	2022-07-15 03:58:56	IP Address	94.66.220.31	100	424	TRUE	2022-07-15 03:58:57	R_3dWyqkfpk6BLmrZ					38.2475	21.7311	anonymous	EN	Yes I have experience operating using TLS and/or RALS	Cyprus	Male	44	178	M	Right-handed	General		Greater than 15 years	1 to 5 hours	Severe (Required cessation or significant adjustment only to current task)	Moderate (Interferes with task/ concentration)	Moderate (Interferes with task/ concentration)	None	None	None	None	Very severe (Required cessation or significant adjustment to current and future tasks (work or recreational))	Mild (Can be ignored)	Moderate (Interferes with task/ concentration)	Severe (Required cessation or significant adjustment only to current task)	Moderate (Interferes with task/ concentration)	Mild (Can be ignored)	None	Moderate (Interferes with task/ concentration)	None	Moderate (Interferes with task/ concentration)	None	None	None	None	None
2022-07-15 03:52:54	2022-07-15 03:59:20	IP Address	218.101.76.241	100	385	TRUE	2022-07-15 03:59:20	R_2akL3WVeZqHhjlJ					-35.696	174.296	anonymous	EN	Yes I have experience operating using TLS and/or RALS	United Kingdom of Great Britain and Northern Ireland	Male	56	184	8	Right-handed	Colorectal		Greater than 15 years	10 to 15 hours	Mild (Can be ignored)	Moderate (Interferes with task/ concentration)	Moderate (Interferes with task/ concentration)	Severe (Required cessation or significant adjustment only to current task)	Moderate (Interferes with task/ concentration)	Severe (Required cessation or significant adjustment only to current task)	Mild (Can be ignored)	Mild (Can be ignored)	Mild (Can be ignored)	Moderate (Interferes with task/ concentration)	Moderate (Interferes with task/ concentration)	Severe ((Required cessation or significant adjustment only to current task)	None	None	Severe ((Required cessation or significant adjustment only to current task)	Moderate (Interferes with task/ concentration)	None	None	None	None	None	None
2022-07-15 04:07:54	2022-07-15 04:08:55	IP Address	62.201.254.175	100	61	TRUE	2022-07-15 04:08:55	R_2wmouG08hunNEp4					33	44	anonymous	EN	No
2022-07-15 04:01:18	2022-07-15 04:11:14	IP Address	188.4.235.73	100	596	TRUE	2022-07-15 04:11:14	R_1gqglj8K62fLUfq					37.9842	23.7353	anonymous	EN	Yes I have experience operating using TLS and/or RALS	Greece	Female	46	163	5,5	Right-handed	General		10 to 15 years	10 to 15 hours	Mild (Can be ignored)	None	Moderate (Interferes with task/ concentration)	Severe (Required cessation or significant adjustment only to current task)	None	Mild (Can be ignored)	Severe (Required cessation or significant adjustment only to current task)	None	Mild (Can be ignored)	None	Mild (Can be ignored)	Mild (Can be ignored)	Mild (Can be ignored)	Mild (Can be ignored)	Mild (Can be ignored)	Mild (Can be ignored)	Mild (Can be ignored)	Mild (Can be ignored)	Mild (Can be ignored)	Mild (Can be ignored)	None	None
2022-07-15 04:03:24	2022-07-15 04:14:25	IP Address	5.107.42.70	100	660	TRUE	2022-07-15 04:14:25	R_2YRthLq1jYCRgCd					25.3569	55.405	anonymous	EN	Yes I have experience operating using TLS and/or RALS	United Arab Emirates	Male	40	185	8	Right-handed	General		10 to 15 years	5 to 10 hours	Mild (Can be ignored)	Mild (Can be ignored)	Mild (Can be ignored)	Mild (Can be ignored)	None	Mild (Can be ignored)	Moderate (Interferes with task/ concentration)	Moderate (Interferes with task/ concentration)	Moderate (Interferes with task/ concentration)	None	Mild (Can be ignored)	Mild (Can be ignored)	Mild (Can be ignored)	Mild (Can be ignored)	Mild (Can be ignored)	Mild (Can be ignored)	Mild (Can be ignored)	Mild (Can be ignored)	None	None	None	None
2022-07-15 03:07:34	2022-07-15 04:18:34	IP Address	89.171.48.162	100	4259	TRUE	2022-07-15 04:18:34	R_yWvQY5SWGTDgfzX					50.6942	17.3897	anonymous	EN	Yes I have experience operating using TLS and/or RALS	Poland	Male	56	185	8	Right-handed	General		Greater than 15 years	5 to 10 hours	Mild (Can be ignored)	Moderate (Interferes with task/ concentration)	None	None	None	Mild (Can be ignored)	None	None	Mild (Can be ignored)	None	None	None	None	None	None	None	None	None	None	None	None	None
2022-07-15 04:19:35	2022-07-15 04:23:06	IP Address	208.127.197.200	100	210	TRUE	2022-07-15 04:23:07	R_3m2lqqnUDVeALDx					52.0701	-2.6295	anonymous	EN	Yes I have experience operating using TLS and/or RALS	United Kingdom of Great Britain and Northern Ireland	Male	53	182	7.5	Right-handed	Colorectal		Greater than 15 years	5 to 10 hours	Moderate (Interferes with task/ concentration)	Moderate (Interferes with task/ concentration)	None	None	None	None	None	None	None	None	None	Moderate (Interferes with task/ concentration)	None	None	Moderate (Interferes with task/ concentration)	None	Moderate (Interferes with task/ concentration)	None	None	None	None	None
2022-07-15 03:03:46	2022-07-15 04:30:21	IP Address	193.191.170.2	100	5195	TRUE	2022-07-15 04:30:22	R_Wd6FmmVa5TEH5st					51.047	3.7206	anonymous	EN	Yes I have experience operating using TLS and/or RALS	Belgium	Female	37	176	6.5	Right-handed	Gastrointestinal		10 to 15 years	10 to 15 hours	Moderate (Interferes with task/ concentration)	Moderate (Interferes with task/ concentration)	Mild (Can be ignored)	None	None	Mild (Can be ignored)	None	None	None	None	None	Mild (Can be ignored)	Mild (Can be ignored)	None	Mild (Can be ignored)	Mild (Can be ignored)	None	None	None	None	None	None
2022-07-15 04:33:28	2022-07-15 04:45:16	IP Address	139.135.32.127	100	708	TRUE	2022-07-15 04:45:16	R_2rhPbERdeaMxh6h					31.5826	74.3276	anonymous	EN	Yes I have experience operating using TLS and/or RALS	Pakistan	Male	38	172	7.5	Right-handed	Colorectal		5 to 10 years	10 to 15 hours	Mild (Can be ignored)	None	None	None	None	None	None	None	None	None	None	None	None	None	None	Mild (Can be ignored)	None	None	None	Mild (Can be ignored)	None	None
2022-07-15 04:43:26	2022-07-15 04:50:37	IP Address	46.222.58.223	100	430	TRUE	2022-07-15 04:50:38	R_3s0LVK4etyDwjSp					40.4163	-3.6934	anonymous	EN	Yes I have experience operating using TLS and/or RALS	Spain	Male	44	185	7,5	Right-handed	Bariatric		Greater than 15 years	5 to 10 hours	None	Mild (Can be ignored)	None	Mild (Can be ignored)	None	None	Mild (Can be ignored)	None	None	None	None	None	None	None	None	Mild (Can be ignored)	None	None	None	None	None	None
2022-07-15 04:46:12	2022-07-15 04:57:01	IP Address	82.132.214.173	100	649	TRUE	2022-07-15 04:57:02	R_3lQF950L9FC0DAW					51.5212	-0.2197	anonymous	EN	Yes I have experience operating using TLS and/or RALS	United Kingdom of Great Britain and Northern Ireland	Female	33	175	6.5	Right-handed	Colorectal		3 to 5 years	5 to 10 hours	None	Mild (Can be ignored)	None	None	None	None	None	None	None	Mild (Can be ignored)	None	Mild (Can be ignored)	None	None	Moderate (Interferes with task/ concentration)	None	None	None	None	None	None	None
2022-07-15 05:08:19	2022-07-15 05:28:22	IP Address	131.174.244.75	100	1202	TRUE	2022-07-15 05:28:22	R_1jOoSrFaKXFcEGE					51.8199	5.8715	anonymous	EN	Yes I have experience operating using TLS and/or RALS	Netherlands	Male	59	182	7,5	Right-handed	Urology		Greater than 15 years	5 to 10 hours	None	None	None	None	Severe (Required cessation or significant adjustment only to current task)	None	None	None	None	None	None	None	None	None	None	None	None	None	None	None	None	None
2022-07-15 05:30:41	2022-07-15 05:36:32	IP Address	79.113.83.205	100	350	TRUE	2022-07-15 05:36:32	R_1mLhlhmpnLtjBM4					45.7537	21.2257	anonymous	EN	Yes I have experience operating using TLS and/or RALS	Romania	Female	30	163	6.5	Left-handed	General		3 to 5 years	5 to 10 hours	Mild (Can be ignored)	Mild (Can be ignored)	Moderate (Interferes with task/ concentration)	Mild (Can be ignored)	Mild (Can be ignored)	Mild (Can be ignored)	Mild (Can be ignored)	Mild (Can be ignored)	None	Mild (Can be ignored)	Moderate (Interferes with task/ concentration)	Mild (Can be ignored)	Mild (Can be ignored)	Mild (Can be ignored)	Mild (Can be ignored)	Mild (Can be ignored)	None	None	None	None	None	None
2022-07-15 05:29:53	2022-07-15 05:37:09	IP Address	62.74.1.50	100	436	TRUE	2022-07-15 05:37:10	R_1HpBvuRDaFONpac					37.9842	23.7353	anonymous	EN	Yes I have experience operating using TLS and/or RALS	Greece	Male	37	186	7,5	Right-handed	General		5 to 10 years	5 to 10 hours	None	Mild (Can be ignored)	None	None	Mild (Can be ignored)	None	None	None	None	None	Mild (Can be ignored)	None	None	None	None	None	None	None	None	None	None	None
2022-07-15 05:36:56	2022-07-15 05:43:46	IP Address	188.196.95.79	100	409	TRUE	2022-07-15 05:43:46	R_2DZkpwEPfogkQlg					46.0503	14.5046	anonymous	EN	Yes I have experience operating using TLS and/or RALS	Slovenia	Female	35	172	6,5	Right-handed	General		3 to 5 years	5 to 10 hours	None	Mild (Can be ignored)	None	Mild (Can be ignored)	None	None	Mild (Can be ignored)	None	None	Mild (Can be ignored)	None	Mild (Can be ignored)	None	None	Mild (Can be ignored)	Mild (Can be ignored)	Mild (Can be ignored)	Mild (Can be ignored)	None	None	None	None
2022-07-15 05:49:40	2022-07-15 05:56:14	IP Address	161.53.183.4	100	393	TRUE	2022-07-15 05:56:15	R_1gvU6xVQLPydxMw					45.8293	15.9793	anonymous	EN	Yes I have experience operating using TLS and/or RALS	Croatia	Female	47	173	6.5	Right-handed	General		5 to 10 years	1 to 5 hours	None	Moderate (Interferes with task/ concentration)	Moderate (Interferes with task/ concentration)	Moderate (Interferes with task/ concentration)	None	None	Moderate (Interferes with task/ concentration)	None	Mild (Can be ignored)	None	None	Mild (Can be ignored)	Mild (Can be ignored)	None	None	None	None	None	None	None	None	None
2022-07-15 06:03:35	2022-07-15 06:09:36	IP Address	37.159.55.98	100	360	TRUE	2022-07-15 06:09:36	R_2PjLGALWeZwN3cF					41.1951	14.2428	anonymous	EN	Yes I have experience operating using TLS and/or RALS	Italy	Female	34	167	6	Right-handed	General		5 to 10 years	5 to 10 hours	Mild (Can be ignored)	Moderate (Interferes with task/ concentration)	Mild (Can be ignored)	Moderate (Interferes with task/ concentration)	Moderate (Interferes with task/ concentration)	Mild (Can be ignored)	None	None	None	Mild (Can be ignored)	Moderate (Interferes with task/ concentration)	Mild (Can be ignored)	Mild (Can be ignored)	None	None	None	Mild (Can be ignored)	None	None	None	None	None
2022-07-15 06:21:32	2022-07-15 06:27:43	IP Address	5.90.189.186	100	371	TRUE	2022-07-15 06:27:44	R_2uQaGlbZfKHVSze					43.6655	10.6304	anonymous	EN	Yes I have experience operating using TLS and/or RALS	Italy	Male	58	191	8	Ambidextrous	General		Greater than 15 years	More than 20 hours	Mild (Can be ignored)	Mild (Can be ignored)	Mild (Can be ignored)	Mild (Can be ignored)	Mild (Can be ignored)	Mild (Can be ignored)	Mild (Can be ignored)	Mild (Can be ignored)	Mild (Can be ignored)	Mild (Can be ignored)	Mild (Can be ignored)	None	None	None	None	None	None	None	None	None	None	None
2022-07-15 06:33:02	2022-07-15 06:43:09	IP Address	92.40.177.50	100	606	TRUE	2022-07-15 06:43:10	R_9pHBxT9v1Sa1b33					51.4964	-0.1224	anonymous	EN	Yes I have experience operating using TLS and/or RALS	United Kingdom of Great Britain and Northern Ireland	Female	38	170	6.5	Right-handed	General		5 to 10 years	1 to 5 hours	Severe (Required cessation or significant adjustment only to current task)	Moderate (Interferes with task/ concentration)	None	Moderate (Interferes with task/ concentration)	Mild (Can be ignored)	Mild (Can be ignored)	None	None	Mild (Can be ignored)	Mild (Can be ignored)	Mild (Can be ignored)	Severe ((Required cessation or significant adjustment only to current task)	None	Mild (Can be ignored)	Severe ((Required cessation or significant adjustment only to current task)	Moderate (Interferes with task/ concentration)	Severe ((Required cessation or significant adjustment only to current task)	Moderate (Interferes with task/ concentration)	Mild (Can be ignored)	Mild (Can be ignored)	Mild (Can be ignored)	Mild (Can be ignored)
2022-07-15 07:13:07	2022-07-15 07:18:26	IP Address	46.166.44.28	100	319	TRUE	2022-07-15 07:18:27	R_2eOmi9tLgQXewdQ					47.0042	28.8574	anonymous	EN	Yes I have experience operating using TLS and/or RALS	Republic of Moldova	Male	40	172	8	Right-handed	Colorectal		0 to 2 years	5 to 10 hours	None	None	None	Mild (Can be ignored)	None	None	Mild (Can be ignored)	Severe (Required cessation or significant adjustment only to current task)	Severe (Required cessation or significant adjustment only to current task)	None	None	None	None	None	None	None	None	None	None	None	None	None
2022-07-15 07:23:54	2022-07-15 07:29:49	IP Address	46.205.144.93	100	355	TRUE	2022-07-15 07:29:50	R_WiApiVi7QIpGfsZ					53.4286	14.5475	anonymous	EN	Yes I have experience operating using TLS and/or RALS	Poland	Male	43	179	7	Right-handed	Colorectal		10 to 15 years	5 to 10 hours	Moderate (Interferes with task/ concentration)	Mild (Can be ignored)	None	Mild (Can be ignored)	None	None	None	None	None	Moderate (Interferes with task/ concentration)	Mild (Can be ignored)	Mild (Can be ignored)	None	None	None	None	None	None	None	None	None	None
2022-07-15 07:38:54	2022-07-15 07:46:30	IP Address	84.44.166.98	100	455	TRUE	2022-07-15 07:46:31	R_V5eclTxu8kNlaLf					51.4444	7.0114	anonymous	EN	Yes I have experience operating using TLS and/or RALS	Germany	Male	45	182	7	Right-handed	Bariatric		Greater than 15 years	More than 20 hours	Moderate (Interferes with task/ concentration)	Severe (Required cessation or significant adjustment only to current task)	None	Mild (Can be ignored)	None	Mild (Can be ignored)	None	Moderate (Interferes with task/ concentration)	None	Severe (Required cessation or significant adjustment only to current task)	Severe (Required cessation or significant adjustment only to current task)	None	None	None	Mild (Can be ignored)	None	Moderate (Interferes with task/ concentration)	Moderate (Interferes with task/ concentration)	None	None	None	None
2022-07-15 07:52:07	2022-07-15 07:57:42	IP Address	84.87.36.209	100	335	TRUE	2022-07-15 07:57:43	R_3PM5SPUOJqw3cm9					52.3806	4.8738	anonymous	EN	Yes I have experience operating using TLS and/or RALS	Netherlands	Female	48	165	6.5	Ambidextrous	Other	upper GI	Greater than 15 years	15 to 20 hours	None	None	None	None	None	None	None	None	None	None	None	None	Mild (Can be ignored)	None	Mild (Can be ignored)	Mild (Can be ignored)	Mild (Can be ignored)	Mild (Can be ignored)	Mild (Can be ignored)	Mild (Can be ignored)	Mild (Can be ignored)	Mild (Can be ignored)
2022-07-15 08:14:05	2022-07-15 08:20:43	IP Address	146.241.145.19	100	398	TRUE	2022-07-15 08:20:44	R_2veuM4ulQAiyymd					45.8159	8.929	anonymous	EN	Yes I have experience operating using TLS and/or RALS	Italy	Male	65	194	8	Right-handed	Colorectal		Greater than 15 years	15 to 20 hours	None	None	None	Mild (Can be ignored)	None	None	None	None	None	Mild (Can be ignored)	None	None	None	None	None	None	None	Mild (Can be ignored)	Mild (Can be ignored)	None	None	None
2022-07-15 08:16:44	2022-07-15 08:26:35	IP Address	87.239.245.205	100	590	TRUE	2022-07-15 08:26:36	R_1FQHhYzop7Pz3BZ					51.2487	22.5757	anonymous	EN	Yes I have experience operating using TLS and/or RALS	Poland	Male	45	180	7	Ambidextrous	General		Greater than 15 years	5 to 10 hours	Mild (Can be ignored)	Moderate (Interferes with task/ concentration)	None	Severe (Required cessation or significant adjustment only to current task)	None	None	None	None	None	None	Mild (Can be ignored)	Mild (Can be ignored)	None	None	Mild (Can be ignored)	None	None	None	None	None	None	None
2022-07-15 08:19:07	2022-07-15 08:26:50	IP Address	209.169.173.172	100	463	TRUE	2022-07-15 08:26:50	R_3Rw2EcKykE23LSp					46.2582	-74.9416	anonymous	EN	Yes I have experience operating using TLS and/or RALS	France	Male	63	173	8	Right-handed	Bariatric		Greater than 15 years	10 to 15 hours	Moderate (Interferes with task/ concentration)	Moderate (Interferes with task/ concentration)	Mild (Can be ignored)	Mild (Can be ignored)	Mild (Can be ignored)	Mild (Can be ignored)	Mild (Can be ignored)	Mild (Can be ignored)	Mild (Can be ignored)	None	None	None	None	None	None	None	None	None	None	None	None	None
2022-07-15 08:02:57	2022-07-15 08:28:49	IP Address	194.230.146.183	100	1552	TRUE	2022-07-15 08:28:50	R_2YkTiznsJXttnmu					46.2253	6.1516	anonymous	EN	Yes I have experience operating using TLS and/or RALS	Switzerland	Male	42	185	7.5	Right-handed	Gastrointestinal		Greater than 15 years	5 to 10 hours	Moderate (Interferes with task/ concentration)	Mild (Can be ignored)	Moderate (Interferes with task/ concentration)	Mild (Can be ignored)	None	None	None	None	None	None	Mild (Can be ignored)	None	None	None	None	None	None	None	None	None	None	None
2022-07-15 08:29:39	2022-07-15 08:48:05	IP Address	93.77.155.87	100	1106	TRUE	2022-07-15 08:48:06	R_VVDiEgmO5WX38s1					49.839	24.0191	anonymous	EN	Yes I have experience operating using TLS and/or RALS	Ukraine	Male	40	176	-	Right-handed	Gastrointestinal		Greater than 15 years	5 to 10 hours	Mild (Can be ignored)	None	Severe (Required cessation or significant adjustment only to current task)	Severe (Required cessation or significant adjustment only to current task)	Mild (Can be ignored)	Mild (Can be ignored)	None	None	None	Mild (Can be ignored)	None	None	None	None	None	None	None	None	None	None	None	None
2022-07-15 03:34:12	2022-07-15 08:48:39	IP Address	46.178.86.241	100	18867	TRUE	2022-07-15 08:48:39	R_1OOEiFCNNTQU1TH					50.8713	4.3758	anonymous	EN	Yes I have experience operating using TLS and/or RALS	Belgium	Male	58	186	7,5	Right-handed	Other		Greater than 15 years	10 to 15 hours	Mild (Can be ignored)	Severe (Required cessation or significant adjustment only to current task)	Moderate (Interferes with task/ concentration)	Moderate (Interferes with task/ concentration)	None	None	Mild (Can be ignored)	Moderate (Interferes with task/ concentration)	None	None	Moderate (Interferes with task/ concentration)	Mild (Can be ignored)	Mild (Can be ignored)	Mild (Can be ignored)	None	None	None	None	None	None	None	None
2022-07-15 08:27:21	2022-07-15 08:53:48	IP Address	88.119.140.104	100	1587	TRUE	2022-07-15 08:53:49	R_3Mcibiq9DDcVzOq					54.6781	25.2979	anonymous	EN		Lithuania	Male	38	165	7	Ambidextrous	Colorectal		5 to 10 years	5 to 10 hours	Mild (Can be ignored)	Mild (Can be ignored)	None	Moderate (Interferes with task/ concentration)	None	None	None	None	None	None	Moderate (Interferes with task/ concentration)	None	None	None	None	None	None	None	None	None	None	None
2022-07-15 09:02:26	2022-07-15 09:10:26	IP Address	93.70.83.110	100	480	TRUE	2022-07-15 09:10:27	R_3fCzft7QUK1Lqxm					45.4317	10.9859	anonymous	EN	Yes I have experience operating using TLS and/or RALS	Italy	Female	59	167	7	Ambidextrous	General		Greater than 15 years	5 to 10 hours	Moderate (Interferes with task/ concentration)	Severe (Required cessation or significant adjustment only to current task)	Moderate (Interferes with task/ concentration)	None	None	Moderate (Interferes with task/ concentration)	None	None	None	Mild (Can be ignored)	None	None	None	None	None	None	Mild (Can be ignored)	None	None	None	None	None
2022-07-15 09:52:30	2022-07-15 09:58:43	IP Address	83.240.241.138	100	373	TRUE	2022-07-15 09:58:44	R_27PrIE4Ge0sf990					38.7057	-9.1359	anonymous	EN	Yes I have experience operating using TLS and/or RALS	Portugal	Male	39	181	7.5	Right-handed	Colorectal		5 to 10 years	5 to 10 hours	Mild (Can be ignored)	None	None	Moderate (Interferes with task/ concentration)	None	None	None	None	None	None	None	None	None	None	None	None	None	None	None	None	None	None
2022-07-15 10:07:03	2022-07-15 10:07:23	IP Address	78.160.121.93	100	20	TRUE	2022-07-15 10:07:23	R_3PgH0DZ2ZGp1l2S					41.0247	28.9252	anonymous	EN	No
2022-07-15 10:07:37	2022-07-15 10:18:29	IP Address	78.160.121.93	100	651	TRUE	2022-07-15 10:18:30	R_1rqqMC0P8yKb3Up					41.0247	28.9252	anonymous	EN	Yes I have experience operating using TLS and/or RALS	Turkey	Male	67	177	8	Right-handed	Colorectal		Greater than 15 years	15 to 20 hours	Moderate (Interferes with task/ concentration)	Moderate (Interferes with task/ concentration)	None	Moderate (Interferes with task/ concentration)	None	Mild (Can be ignored)	Moderate (Interferes with task/ concentration)	None	None	Mild (Can be ignored)	Moderate (Interferes with task/ concentration)	None	None	None	None	None	Moderate (Interferes with task/ concentration)	None	None	None	None	None
2022-07-15 10:49:28	2022-07-15 11:01:59	IP Address	154.57.200.80	100	751	TRUE	2022-07-15 11:02:00	R_31GWxIhqd8hvZ2x					34.5169	69.1824	anonymous	EN	Yes I have experience operating using TLS and/or RALS	Afghanistan	Male	43y	181	7.5	Right-handed	General		10 to 15 years	15 to 20 hours	Mild (Can be ignored)	Mild (Can be ignored)	Moderate (Interferes with task/ concentration)	None	Mild (Can be ignored)	None	None	None	None	Mild (Can be ignored)	Mild (Can be ignored)	None	None	None	Mild (Can be ignored)	Mild (Can be ignored)	None	None	None	None	None	None
2022-07-15 10:57:07	2022-07-15 11:02:47	IP Address	86.183.14.244	100	340	TRUE	2022-07-15 11:02:48	R_3Nz9r8ar2Ub3vvp					52.3907	-1.2911	anonymous	EN	Yes I have experience operating using TLS and/or RALS	United Kingdom of Great Britain and Northern Ireland	Male	56	177	7.5	Ambidextrous	Gastrointestinal		Greater than 15 years	More than 20 hours	Mild (Can be ignored)	Mild (Can be ignored)	Mild (Can be ignored)	Moderate (Interferes with task/ concentration)	Severe (Required cessation or significant adjustment only to current task)	None	None	Moderate (Interferes with task/ concentration)	None	None	None	None	None	None	Mild (Can be ignored)	None	None	None	None	None	Moderate (Interferes with task/ concentration)	None
2022-07-15 11:09:07	2022-07-15 11:23:42	IP Address	109.175.39.95	100	874	TRUE	2022-07-15 11:23:43	R_3Jn3yRnu30fsdIA					43.847	18.3856	anonymous	EN	Yes I have experience operating using TLS and/or RALS	Bosnia and Herzegovina	Male	34	178	8	Right-handed	Other	Thoracic	5 to 10 years	5 to 10 hours	Moderate (Interferes with task/ concentration)	Moderate (Interferes with task/ concentration)	Severe (Required cessation or significant adjustment only to current task)	Mild (Can be ignored)	None	None	None	Mild (Can be ignored)	Mild (Can be ignored)	Mild (Can be ignored)	Moderate (Interferes with task/ concentration)	None	None	None	None	None	None	None	None	None	None	None
2022-07-15 11:16:27	2022-07-15 11:24:07	IP Address	51.223.164.132	100	459	TRUE	2022-07-15 11:24:08	R_1Q3BLaAc212kBV2					24	49.75	anonymous	EN	Yes I have experience operating using TLS and/or RALS	Saudi Arabia	Male	40	159	6.5	Right-handed	Bariatric		5 to 10 years	10 to 15 hours	None	Mild (Can be ignored)	Mild (Can be ignored)	None	Mild (Can be ignored)	None	None	None	Mild (Can be ignored)	None	None	Mild (Can be ignored)	None	None	None	None	None	None	None	None	None	None
2022-07-15 13:05:39	2022-07-15 13:16:32	IP Address	81.205.130.158	100	653	TRUE	2022-07-15 13:16:33	R_2B5qoaB226EntTU					51.3706	5.7092	anonymous	EN	Yes I have experience operating using TLS and/or RALS	Netherlands	Male	43	185	7.5	Right-handed	Gynaecology		Greater than 15 years	10 to 15 hours	None	None	None	None	None	None	None	None	None	None	None	None	None	None	None	None	None	None	None	None	None	None
2022-07-15 13:29:34	2022-07-15 13:53:31	IP Address	93.71.3.16	100	1436	TRUE	2022-07-15 13:53:31	R_2Sf8kr28RDOpACa					45.4722	9.1922	anonymous	EN	Yes I have experience operating using TLS and/or RALS	Italy	Female	32	157	6	Right-handed	General		3 to 5 years	1 to 5 hours	Mild (Can be ignored)	Mild (Can be ignored)	None	None	None	None	None	Mild (Can be ignored)	Mild (Can be ignored)	Mild (Can be ignored)	None	Mild (Can be ignored)	None	None	Moderate (Interferes with task/ concentration)	None	None	None	None	None	None	None
2022-07-15 14:40:29	2022-07-15 14:40:46	IP Address	31.47.25.15	100	17	TRUE	2022-07-15 14:40:46	R_1pzh6f77w3x2dJa					44.5417	18.6614	anonymous	EN	No
2022-07-15 14:40:52	2022-07-15 14:46:02	IP Address	31.47.25.15	100	309	TRUE	2022-07-15 14:46:02	R_2dLppJhpkAQ463w					44.5417	18.6614	anonymous	EN	Yes I have experience operating using TLS and/or RALS	Bosnia and Herzegovina	Male	40	177		Right-handed	Gastrointestinal		5 to 10 years	1 to 5 hours	Mild (Can be ignored)	Mild (Can be ignored)	None	Mild (Can be ignored)	None	None	None	None	Mild (Can be ignored)	None	None	None	Mild (Can be ignored)	None	None	None	None	None	None	None	None	None
2022-07-15 15:10:27	2022-07-15 15:18:24	IP Address	94.60.54.59	100	477	TRUE	2022-07-15 15:18:24	R_11ckf8mK3bWBRXA					41.1384	-8.6168	anonymous	EN	Yes I have experience operating using TLS and/or RALS	Portugal	Male	51	172	7	Right-handed	Other	HPB	Greater than 15 years	5 to 10 hours	Moderate (Interferes with task/ concentration)	Mild (Can be ignored)	None	None	None	None	None	Mild (Can be ignored)	None	Mild (Can be ignored)	Mild (Can be ignored)	None	None	None	Mild (Can be ignored)	None	None	None	None	None	None	None
2022-07-15 20:10:55	2022-07-15 20:17:52	IP Address	126.215.128.195	100	416	TRUE	2022-07-15 20:17:52	R_1JWrI8HNCHun1kb					35.4742	139.636	anonymous	EN	Yes I have experience operating using TLS and/or RALS	Philippines	Male	38	168	8	Right-handed	General		3 to 5 years	1 to 5 hours	Mild (Can be ignored)	Mild (Can be ignored)	Mild (Can be ignored)	Mild (Can be ignored)	None	Mild (Can be ignored)	None	Mild (Can be ignored)	Mild (Can be ignored)	Mild (Can be ignored)	Mild (Can be ignored)	Moderate (Interferes with task/ concentration)	Mild (Can be ignored)	None	Mild (Can be ignored)	Mild (Can be ignored)	Mild (Can be ignored)	None	None	None	None	None
2022-07-15 22:12:17	2022-07-15 22:12:43	IP Address	176.92.30.187	100	26	TRUE	2022-07-15 22:12:44	R_3p3ySjV4Meq7Ob9					37.964	23.6359	anonymous	EN	No
2022-07-15 22:15:21	2022-07-15 22:16:18	IP Address	109.166.133.53	100	57	TRUE	2022-07-15 22:16:19	R_RRCgiJBihggBSPT					44.4117	26.0422	anonymous	EN	No
2022-07-15 22:30:15	2022-07-15 22:30:46	IP Address	151.251.246.52	100	31	TRUE	2022-07-15 22:30:47	R_1hzouMNEFzweVZW					42.6951	23.325	anonymous	EN	No
2022-07-16 00:36:50	2022-07-16 00:43:17	IP Address	46.64.164.98	100	387	TRUE	2022-07-16 00:43:18	R_4SeV1Zn8beqpjKV					51.221	-2.4824	anonymous	EN	Yes I have experience operating using TLS and/or RALS	United Kingdom of Great Britain and Northern Ireland	Male	56	178	7.5	Right-handed	General		Greater than 15 years	5 to 10 hours	None	None	Mild (Can be ignored)	Severe (Required cessation or significant adjustment only to current task)	None	Severe (Required cessation or significant adjustment only to current task)	None	None	None	None	None	None	None	None	Moderate (Interferes with task/ concentration)	Mild (Can be ignored)	Moderate (Interferes with task/ concentration)	Moderate (Interferes with task/ concentration)	Mild (Can be ignored)	None	None	None
2022-07-16 02:30:57	2022-07-16 02:40:56	IP Address	62.98.26.187	100	598	TRUE	2022-07-16 02:40:56	R_3ER4YhniOh9U83g					40.867	14.2385	anonymous	EN	Yes I have experience operating using TLS and/or RALS	Italy	Male	33	181	7	Right-handed	Gastrointestinal		3 to 5 years	10 to 15 hours	None	Mild (Can be ignored)	None	None	None	None	None	None	None	None	Moderate (Interferes with task/ concentration)	None	None	None	Mild (Can be ignored)	Mild (Can be ignored)	None	None	None	None	None	None
2022-07-16 02:45:55	2022-07-16 02:46:12	IP Address	46.97.176.23	100	16	TRUE	2022-07-16 02:46:13	R_CmHJ6ka2kyaQ7jb					44.9467	26.0135	anonymous	EN	No
2022-07-16 03:08:37	2022-07-16 03:20:34	IP Address	95.168.118.47	100	716	TRUE	2022-07-16 03:20:34	R_1mmbwmuNFXM2Fsc					45.8293	15.9793	anonymous	EN	Yes I have experience operating using TLS and/or RALS	Croatia	Male	64	182	8	Right-handed	Colorectal		Greater than 15 years	5 to 10 hours	Moderate (Interferes with task/ concentration)	Moderate (Interferes with task/ concentration)	Moderate (Interferes with task/ concentration)	Moderate (Interferes with task/ concentration)	Moderate (Interferes with task/ concentration)	Mild (Can be ignored)	None	Mild (Can be ignored)	None	Mild (Can be ignored)	Mild (Can be ignored)	None	None	None	None	None	None	None	None	None	None	None
2022-07-16 04:22:15	2022-07-16 04:27:44	IP Address	62.74.5.204	100	328	TRUE	2022-07-16 04:27:44	R_3R2YU9sd4kwZAGS					37.9842	23.7353	anonymous	EN	Yes I have experience operating using TLS and/or RALS	Greece	Male	42	170	7	Right-handed	General		5 to 10 years	5 to 10 hours	Mild (Can be ignored)	Mild (Can be ignored)	Moderate (Interferes with task/ concentration)	None	Mild (Can be ignored)	None	Mild (Can be ignored)	None	None	None	Mild (Can be ignored)	None	None	None	None	None	None	None	None	None	Moderate (Interferes with task/ concentration)	Moderate (Interferes with task/ concentration)
2022-07-16 05:36:40	2022-07-16 05:37:05	IP Address	84.65.133.251	100	25	TRUE	2022-07-16 05:37:06	R_1NnaFJXRfhjJq1F					53.4516	-2.9147	anonymous	EN	No
2022-07-16 05:38:48	2022-07-16 05:40:22	IP Address	185.51.220.111	100	94	TRUE	2022-07-16 05:40:23	R_29gj8maYx9kc8MF					33.3364	44.4004	anonymous	EN	No
2022-07-16 05:40:53	2022-07-16 05:47:57	IP Address	185.51.220.111	100	424	TRUE	2022-07-16 05:47:57	R_AhbsEW4ueWVqVQ5					33.3364	44.4004	anonymous	EN	Yes I have experience operating using TLS and/or RALS	Iraq	Male	65	160	large	Right-handed	Colorectal		5 to 10 years	5 to 10 hours	None	None	Mild (Can be ignored)	Mild (Can be ignored)	None	None	None	None	None	None	Mild (Can be ignored)	None	Mild (Can be ignored)	None	None	Mild (Can be ignored)	None	Mild (Can be ignored)	None	None	None	None
2022-07-16 07:45:35	2022-07-16 07:54:59	IP Address	5.55.93.17	100	563	TRUE	2022-07-16 07:55:00	R_uaCg3wGIczWzLHP					37.9842	23.7353	anonymous	EN	Yes I have experience operating using TLS and/or RALS	Greece	Male	52	180	large	Right-handed	General		5 to 10 years	5 to 10 hours	None	None	None	None	None	None	None	None	None	None	None	None	None	None	None	None	None	None	None	None	None	None
2022-07-16 11:57:11	2022-07-16 12:07:46	IP Address	46.214.191.201	100	635	TRUE	2022-07-16 12:07:47	R_QiaaEfcr6FPmfg5					45.1637	28.8023	anonymous	EN	Yes I have experience operating using TLS and/or RALS	Romania	Male	43	176	7.5	Right-handed	General		10 to 15 years	0 to 1 hours	Mild (Can be ignored)	None	None	Moderate (Interferes with task/ concentration)	None	None	None	Mild (Can be ignored)	Mild (Can be ignored)	None	None	None	None	None	None	None	None	None	None	None	None	None
2022-07-16 12:47:31	2022-07-16 12:57:18	IP Address	82.81.77.129	100	586	TRUE	2022-07-16 12:57:18	R_2XjiWyJJfBZUoLR					32.1033	34.8879	anonymous	EN		Israel	Male	65	180	7.5	Right-handed	General		Greater than 15 years	More than 20 hours	Moderate (Interferes with task/ concentration)	None	None	Severe (Required cessation or significant adjustment only to current task)	None	None	None	None	None	Mild (Can be ignored)	None	None	Mild (Can be ignored)	None	None	None	None	None	None	None	None	None
2022-07-16 15:01:40	2022-07-16 15:12:45	IP Address	83.55.56.254	100	665	TRUE	2022-07-16 15:12:46	R_2al4PGecyYYqmfw					40.9701	-5.6634	anonymous	EN	Yes I have experience operating using TLS and/or RALS	Spain	Male	41	175	7.5	Right-handed	Colorectal		10 to 15 years	5 to 10 hours	None	Mild (Can be ignored)	None	Mild (Can be ignored)	None	None	None	Mild (Can be ignored)	None	None	None	None	None	None	None	Mild (Can be ignored)	None	None	None	None	Mild (Can be ignored)	None
2022-07-16 15:13:21	2022-07-16 15:42:18	IP Address	213.177.198.110	100	1737	TRUE	2022-07-16 15:42:19	R_3CW77J9McpF8Aqv					41.6547	-4.7344	anonymous	EN	Yes I have experience operating using TLS and/or RALS	Spain	Male	39	168	6.5	Right-handed	Other	General + Colorectal + Gastrointestinal	5 to 10 years	5 to 10 hours	Mild (Can be ignored)	Moderate (Interferes with task/ concentration)	Very severe (Required cessation or significant adjustment to current and future tasks (work or recreational))	Mild (Can be ignored)	Mild (Can be ignored)	Very severe (Required cessation or significant adjustment to current and future tasks (work or recreational))	None	Mild (Can be ignored)	None	Moderate (Interferes with task/ concentration)	Severe (Required cessation or significant adjustment only to current task)	Very severe (Required cessation or significant adjustment to current and future tasks (work or recreational))	None	Mild (Can be ignored)	Very severe (Required cessation or significant adjustment to current and future tasks (work or recreational))	Moderate (Interferes with task/ concentration)	Moderate (Interferes with task/ concentration)	Moderate (Interferes with task/ concentration)	Mild (Can be ignored)	Mild (Can be ignored)	Mild (Can be ignored)	Mild (Can be ignored)
2022-07-16 18:12:11	2022-07-16 18:20:48	IP Address	81.128.211.2	100	517	TRUE	2022-07-16 18:20:48	R_1pJott18PZk2xT5					55.0359	-3.8301	anonymous	EN	Yes I have experience operating using TLS and/or RALS	United Kingdom of Great Britain and Northern Ireland	Male	47	175	7.5	Right-handed	Other	GENERAL UGI BARIATRIC ADRENAL	10 to 15 years	15 to 20 hours	Mild (Can be ignored)	Mild (Can be ignored)	None	None	None	None	None	None	None	None	None	None	None	None	None	None	None	None	None	None	None	None
2022-07-16 23:09:09	2022-07-16 23:26:42	IP Address	46.123.241.51	100	1053	TRUE	2022-07-16 23:26:43	R_vTAB2fUDmhoni2l					46.0503	14.5046	anonymous	EN	Yes I have experience operating using TLS and/or RALS	Slovenia	Female	55	172	6.5	Right-handed	General		Greater than 15 years	1 to 5 hours	None	None	None	Mild (Can be ignored)	None	Moderate (Interferes with task/ concentration)	None	Mild (Can be ignored)	None	None	None	None	None	None	None	None	None	None	None	None	None	None
2022-07-17 01:19:05	2022-07-17 01:36:18	IP Address	109.166.129.122	100	1032	TRUE	2022-07-17 01:36:19	R_27eWudQvzOCt3yx					44.4117	26.0422	anonymous	EN	Yes I have experience operating using TLS and/or RALS	Romania	Male	32	185	8	Right-handed	General		5 to 10 years	5 to 10 hours	Mild (Can be ignored)	Mild (Can be ignored)	Moderate (Interferes with task/ concentration)	Mild (Can be ignored)	None	Mild (Can be ignored)	None	None	None	Mild (Can be ignored)	Moderate (Interferes with task/ concentration)	None	None	Mild (Can be ignored)	None	None	None	None	None	None	Mild (Can be ignored)	Mild (Can be ignored)
2022-07-17 01:38:50	2022-07-17 01:50:52	IP Address	81.245.58.102	100	721	TRUE	2022-07-17 01:50:52	R_2SjG4j4CzTBvbHQ					50.8374	4.4076	anonymous	EN	Yes I have experience operating using TLS and/or RALS	Belgium	Male	52	177	8	Right-handed	Other	HEPATOBILIARY	Greater than 15 years	5 to 10 hours	None	None	None	Moderate (Interferes with task/ concentration)	None	None	None	None	None	None	None	None	None	None	None	None	None	None	None	None	None	None
2022-07-17 01:44:55	2022-07-17 01:54:08	IP Address	87.252.225.175	100	552	TRUE	2022-07-17 01:54:09	R_1PbAOXTtjna1jd3					53.9007	27.5709	anonymous	EN	Yes I have experience operating using TLS and/or RALS	Belarus	Male	43	190	8	Right-handed	Bariatric		Greater than 15 years	10 to 15 hours	Moderate (Interferes with task/ concentration)	Mild (Can be ignored)	Moderate (Interferes with task/ concentration)	None	None	Mild (Can be ignored)	None	Mild (Can be ignored)	None	Mild (Can be ignored)	None	None	None	None	None	None	None	None	None	None	None	None
2022-07-17 02:56:36	2022-07-17 03:01:59	IP Address	153.231.116.133	100	322	TRUE	2022-07-17 03:01:59	R_21vuBkauC0c7RHD					34.6886	135.196	anonymous	EN	Yes I have experience operating using TLS and/or RALS	Japan	Male	54	168	6.5	Right-handed	Gastrointestinal		Greater than 15 years	More than 20 hours	Moderate (Interferes with task/ concentration)	Mild (Can be ignored)	Mild (Can be ignored)	Mild (Can be ignored)	Mild (Can be ignored)	Moderate (Interferes with task/ concentration)	Mild (Can be ignored)	Mild (Can be ignored)	None	Mild (Can be ignored)	None	Mild (Can be ignored)	Mild (Can be ignored)	Mild (Can be ignored)	Mild (Can be ignored)	Mild (Can be ignored)	Mild (Can be ignored)	Mild (Can be ignored)	Mild (Can be ignored)	Mild (Can be ignored)	Mild (Can be ignored)	Mild (Can be ignored)
2022-07-17 08:37:12	2022-07-17 08:43:03	IP Address	91.126.136.216	100	350	TRUE	2022-07-17 08:43:03	R_27I20PbrZaxpRmP					40.4172	-3.684	anonymous	EN		Canada	Male	62	180	7.5	Right-handed	Bariatric		Greater than 15 years	More than 20 hours	Mild (Can be ignored)	Mild (Can be ignored)	Mild (Can be ignored)	Very severe (Required cessation or significant adjustment to current and future tasks (work or recreational))	None	None	None	None	None	None	None	Moderate (Interferes with task/ concentration)	Severe ((Required cessation or significant adjustment only to current task)	Moderate (Interferes with task/ concentration)	Mild (Can be ignored)	None	None	None	None	None	None	None
2022-07-17 11:54:43	2022-07-17 12:16:28	IP Address	79.24.145.244	100	1304	TRUE	2022-07-17 12:16:28	R_1PdRHxcCG5CngqD					45.7049	9.6698	anonymous	EN	Yes I have experience operating using TLS and/or RALS	Italy	Male	60	191	8	Right-handed	General		Greater than 15 years	1 to 5 hours	None	Mild (Can be ignored)	None	Mild (Can be ignored)	Moderate (Interferes with task/ concentration)	Moderate (Interferes with task/ concentration)	None	Mild (Can be ignored)	Moderate (Interferes with task/ concentration)	Mild (Can be ignored)	None	None	None	None	None	None	Mild (Can be ignored)	Moderate (Interferes with task/ concentration)	Moderate (Interferes with task/ concentration)	Moderate (Interferes with task/ concentration)	None	None
2022-07-17 12:53:33	2022-07-17 13:03:34	IP Address	95.158.153.68	100	601	TRUE	2022-07-17 13:03:34	R_ykHRllcwnmvjY9b					42.9849	24.6512	anonymous	EN	Yes I have experience operating using TLS and/or RALS	Bulgaria	Male	43	184	7	Right-handed	General		10 to 15 years	5 to 10 hours	None	None	None	Severe (Required cessation or significant adjustment only to current task)	None	Moderate (Interferes with task/ concentration)	None	None	None	None	None	None	None	None	Moderate (Interferes with task/ concentration)	Moderate (Interferes with task/ concentration)	None	None	None	None	None	None
2022-07-17 17:22:34	2022-07-17 17:22:54	IP Address	5.198.122.246	100	20	TRUE	2022-07-17 17:22:55	R_3kBaQwQJsTkLIDB					53.7606	-0.3734	anonymous	EN	No
2022-07-17 18:03:14	2022-07-17 18:10:25	IP Address	190.43.38.15	100	430	TRUE	2022-07-17 18:10:25	R_sw05s6zMHaLd2H7					-8.1191	-79.0355	anonymous	EN	Yes I have experience operating using TLS and/or RALS	Peru	Male	43	168	7.5	Right-handed	General		10 to 15 years	5 to 10 hours	Mild (Can be ignored)	None	None	None	None	None	None	None	None	None	None	None	None	None	None	None	None	None	None	None	None	None
2022-07-17 23:36:50	2022-07-17 23:46:43	IP Address	219.74.127.213	100	593	TRUE	2022-07-17 23:46:44	R_3HMtYQ3kKh6L5Ja					1.3051	103.845	anonymous	EN	Yes I have experience operating using TLS and/or RALS	Singapore	Male	38	167	7	Right-handed	Gastrointestinal		5 to 10 years	10 to 15 hours	Moderate (Interferes with task/ concentration)	Moderate (Interferes with task/ concentration)	Moderate (Interferes with task/ concentration)	Mild (Can be ignored)	None	None	Mild (Can be ignored)	None	None	Mild (Can be ignored)	Mild (Can be ignored)	Moderate (Interferes with task/ concentration)	Moderate (Interferes with task/ concentration)	Moderate (Interferes with task/ concentration)	Mild (Can be ignored)	None	Mild (Can be ignored)	None	Mild (Can be ignored)	None	Mild (Can be ignored)	None
2022-07-18 00:03:49	2022-07-18 00:13:17	IP Address	151.251.240.23	100	567	TRUE	2022-07-18 00:13:17	R_1rNDvt2kU0xHFBa					42.6951	23.325	anonymous	EN	Yes I have experience operating using TLS and/or RALS	Bulgaria	Male	38	185	7.5	Right-handed	General		10 to 15 years	15 to 20 hours	None	Mild (Can be ignored)	None	None	None	None	None	Moderate (Interferes with task/ concentration)	Moderate (Interferes with task/ concentration)	None	None	None	None	None	None	None	None	None	None	None	None	None
2022-07-18 01:14:22	2022-07-18 01:21:24	IP Address	141.135.41.34	100	422	TRUE	2022-07-18 01:21:25	R_SNmr0ZqLzKjpOjT					50.9049	4.6795	anonymous	EN	Yes I have experience operating using TLS and/or RALS	Belgium	Female	48	170	7	Right-handed	Other	abdominal wall	Greater than 15 years	5 to 10 hours	Moderate (Interferes with task/ concentration)	Severe (Required cessation or significant adjustment only to current task)	None	None	None	None	None	None	None	None	Moderate (Interferes with task/ concentration)	Moderate (Interferes with task/ concentration)	None	None	Moderate (Interferes with task/ concentration)	Moderate (Interferes with task/ concentration)	None	None	None	None	None	None
2022-07-18 01:37:21	2022-07-18 01:37:37	IP Address	133.28.68.246	100	15	TRUE	2022-07-18 01:37:37	R_33eXoLBtsa5dTh1					36.6125	136.609	anonymous	EN	No
2022-07-18 02:19:40	2022-07-18 02:29:25	IP Address	85.120.181.208	100	585	TRUE	2022-07-18 02:29:26	R_SCqwTL4lrhcayml					44.4117	26.0422	anonymous	EN	Yes I have experience operating using TLS and/or RALS	Romania	Male	58	180	7,5	Right-handed	General		Greater than 15 years	More than 20 hours	Moderate (Interferes with task/ concentration)	Moderate (Interferes with task/ concentration)	Moderate (Interferes with task/ concentration)	Moderate (Interferes with task/ concentration)	None	None	Moderate (Interferes with task/ concentration)	Moderate (Interferes with task/ concentration)	Moderate (Interferes with task/ concentration)	Moderate (Interferes with task/ concentration)	Moderate (Interferes with task/ concentration)	None	None	None	None	None	None	None	None	None	None	None
2022-07-18 02:32:59	2022-07-18 02:40:41	IP Address	77.241.232.28	100	462	TRUE	2022-07-18 02:40:41	R_3pheI97U06gxm4U					52.3543	4.8951	anonymous	EN	Yes I have experience operating using TLS and/or RALS	United Arab Emirates	Male	59	181	8	Right-handed	General		Greater than 15 years	1 to 5 hours	None	None	None	None	None	None	None	None	None	None	None	None	None	None	None	None	None	None	None	None	None	None
2022-07-18 04:02:14	2022-07-18 04:15:49	IP Address	159.213.35.252	100	814	TRUE	2022-07-18 04:15:49	R_1mRvL9cTz39i3C3					43.7089	10.4087	anonymous	EN	Yes I have experience operating using TLS and/or RALS	Italy	Male	65	192	91	Right-handed	Colorectal		Greater than 15 years	10 to 15 hours	None	Moderate (Interferes with task/ concentration)	None	None	None	None	None	Mild (Can be ignored)	None	None	None	None	None	None	None	None	None	None	None	None	None	None
2022-07-18 04:04:50	2022-07-18 04:22:19	IP Address	213.233.110.130	100	1049	TRUE	2022-07-18 04:22:20	R_3ipVtvX3xriFef0					44.4117	26.0422	anonymous	EN	Yes I have experience operating using TLS and/or RALS	Romania	Male	35	194	7.5	Ambidextrous	Gynaecology		3 to 5 years	1 to 5 hours	None	Mild (Can be ignored)	None	Very severe (Required cessation or significant adjustment to current and future tasks (work or recreational))	Moderate (Interferes with task/ concentration)	Mild (Can be ignored)	None	None	Mild (Can be ignored)	Moderate (Interferes with task/ concentration)	Moderate (Interferes with task/ concentration)	Moderate (Interferes with task/ concentration)	Moderate (Interferes with task/ concentration)	Moderate (Interferes with task/ concentration)	Mild (Can be ignored)	Mild (Can be ignored)	Mild (Can be ignored)	Mild (Can be ignored)	Mild (Can be ignored)	Moderate (Interferes with task/ concentration)	Mild (Can be ignored)	Mild (Can be ignored)
2022-07-18 04:14:18	2022-07-18 04:34:45	IP Address	5.173.113.8	100	1226	TRUE	2022-07-18 04:34:45	R_1dcoTxMegiaOZk2					50.2527	19.0284	anonymous	EN	Yes I have experience operating using TLS and/or RALS	Ukraine	Male	36	181	7.5	Right-handed	General		3 to 5 years	10 to 15 hours	None	Mild (Can be ignored)	None	None	None	None	None	None	None	Mild (Can be ignored)	None	Mild (Can be ignored)	None	None	None	None	None	None	None	None	None	None
2022-07-18 06:16:26	2022-07-18 06:30:20	IP Address	89.64.122.221	100	833	TRUE	2022-07-18 06:30:21	R_1ZeVJFg16589Xcl					54.353	18.659	anonymous	EN	Yes I have experience operating using TLS and/or RALS	Poland	Male	69	185	8.5	Right-handed	General		Greater than 15 years	1 to 5 hours	Mild (Can be ignored)	Mild (Can be ignored)	None	None	None	Mild (Can be ignored)	None	None	None	Mild (Can be ignored)	None	Mild (Can be ignored)	None	None	Moderate (Interferes with task/ concentration)	Moderate (Interferes with task/ concentration)	None	None	None	None	None	None
2022-07-18 09:28:53	2022-07-18 09:29:15	IP Address	78.97.137.244	100	21	TRUE	2022-07-18 09:29:15	R_1eFWZPlewpHSz5u					44.2611	26.1637	anonymous	EN	No
2022-07-18 10:51:01	2022-07-18 10:58:29	IP Address	149.91.160.43	100	447	TRUE	2022-07-18 10:58:29	R_4HMJ0jNRpuLwNnX					43.4095	-3.9422	anonymous	EN	Yes I have experience operating using TLS and/or RALS	Spain	Male	52	170	7'5	Right-handed	Colorectal		Greater than 15 years	5 to 10 hours	Mild (Can be ignored)	Mild (Can be ignored)	None	None	None	None	None	None	None	None	None	None	None	None	None	None	None	None	None	None	None	None
2022-07-18 10:54:53	2022-07-18 11:03:07	IP Address	212.189.151.123	100	493	TRUE	2022-07-18 11:03:07	R_1IFPi4N9lskmEvw					38.8825	16.6012	anonymous	EN	Yes I have experience operating using TLS and/or RALS	Italy	Male	37	1,86	44	Right-handed	Gastrointestinal		5 to 10 years	5 to 10 hours	Moderate (Interferes with task/ concentration)	Severe (Required cessation or significant adjustment only to current task)	Moderate (Interferes with task/ concentration)	Severe (Required cessation or significant adjustment only to current task)	Moderate (Interferes with task/ concentration)	Moderate (Interferes with task/ concentration)	Moderate (Interferes with task/ concentration)	Moderate (Interferes with task/ concentration)	Moderate (Interferes with task/ concentration)	Moderate (Interferes with task/ concentration)	Moderate (Interferes with task/ concentration)	Moderate (Interferes with task/ concentration)	Severe ((Required cessation or significant adjustment only to current task)	Moderate (Interferes with task/ concentration)	Moderate (Interferes with task/ concentration)	Moderate (Interferes with task/ concentration)	Moderate (Interferes with task/ concentration)	Moderate (Interferes with task/ concentration)	Moderate (Interferes with task/ concentration)	Mild (Can be ignored)	Mild (Can be ignored)	Mild (Can be ignored)
2022-07-18 12:03:12	2022-07-18 12:13:15	IP Address	2.198.183.152	100	603	TRUE	2022-07-18 12:13:16	R_3QQoyrsxNridKBP					38.1302	13.329	anonymous	EN	Yes I have experience operating using TLS and/or RALS	Italy	Male	33	176	7	Right-handed	Other	HPB surgery	5 to 10 years	1 to 5 hours	None	None	None	Mild (Can be ignored)	None	None	None	Mild (Can be ignored)	None	None	None	None	None	None	None	None	None	None	None	None	None	None
2022-07-18 14:32:10	2022-07-18 14:39:41	IP Address	45.139.213.219	100	450	TRUE	2022-07-18 14:39:41	R_27y4MFhvipenqUX					40.6381	22.9455	anonymous	EN	Yes I have experience operating using TLS and/or RALS	Greece	Male	45	178	8	Right-handed	Colorectal		5 to 10 years	1 to 5 hours	None	None	None	Mild (Can be ignored)	Moderate (Interferes with task/ concentration)	Mild (Can be ignored)	None	None	Mild (Can be ignored)	None	None	None	None	None	None	None	None	None	None	None	None	None
2022-07-18 22:01:35	2022-07-18 22:08:44	IP Address	160.190.244.6	100	429	TRUE	2022-07-18 22:08:44	R_33gmp2eqExfon6p					35.6918	139.7	anonymous	EN	Yes I have experience operating using TLS and/or RALS	Japan	Male	40	165	6.5	Right-handed	Gastrointestinal		10 to 15 years	5 to 10 hours	None	Moderate (Interferes with task/ concentration)	Mild (Can be ignored)	None	None	Moderate (Interferes with task/ concentration)	None	None	None	Mild (Can be ignored)	None	None	None	None	None	None	None	None	None	None	None	None
2022-07-17 22:39:58	2022-07-19 00:34:00	IP Address	31.146.61.182	100	93242	TRUE	2022-07-19 00:34:00	R_sYbG2zJE3nAmfAt					41.7163	44.8387	anonymous	EN	Yes I have experience operating using TLS and/or RALS	Georgia	Male	50	191	8.5	Right-handed	General		Greater than 15 years	10 to 15 hours	None	None	Mild (Can be ignored)	None	None	None	None	None	None	None	None	Mild (Can be ignored)	None	None	None	None	None	None	None	None	None	None
2022-07-19 07:53:44	2022-07-19 07:59:43	IP Address	176.83.228.86	100	359	TRUE	2022-07-19 07:59:43	R_3M3bTdiGQNf9eWJ					41.387	2.1701	anonymous	EN	Yes I have experience operating using TLS and/or RALS	Spain	Male	43	179	7,5	Right-handed	Gastrointestinal		10 to 15 years	5 to 10 hours	Mild (Can be ignored)	None	Mild (Can be ignored)	Mild (Can be ignored)	None	None	None	None	None	Mild (Can be ignored)	None	None	None	None	None	None	None	None	None	None	None	None
2022-07-19 13:58:49	2022-07-19 14:07:18	IP Address	185.88.203.215	100	508	TRUE	2022-07-19 14:07:19	R_2YR2O1yIPeppClo					37.9751	-0.684	anonymous	EN	Yes I have experience operating using TLS and/or RALS	Poland	Male	47	183	7,5	Right-handed	Colorectal		Greater than 15 years	5 to 10 hours	Mild (Can be ignored)	Mild (Can be ignored)	None	Mild (Can be ignored)	None	None	None	Mild (Can be ignored)	None	Mild (Can be ignored)	Mild (Can be ignored)	Mild (Can be ignored)	None	Mild (Can be ignored)	None	None	None	None	None	None	None	None
2022-07-20 00:49:24	2022-07-20 01:01:48	IP Address	46.97.176.140	100	744	TRUE	2022-07-20 01:01:49	R_1i4clhKBeThntpV					44.9467	26.0135	anonymous	EN	Yes I have experience operating using TLS and/or RALS	Romania	Male	52	190	7,5	Right-handed	General		Greater than 15 years	10 to 15 hours	Moderate (Interferes with task/ concentration)	Moderate (Interferes with task/ concentration)	Moderate (Interferes with task/ concentration)	None	Moderate (Interferes with task/ concentration)	Mild (Can be ignored)	None	None	None	Mild (Can be ignored)	None	Mild (Can be ignored)	Mild (Can be ignored)	None	None	Mild (Can be ignored)	Mild (Can be ignored)	Mild (Can be ignored)	None	None	None	None
2022-07-20 12:12:32	2022-07-20 12:19:07	IP Address	198.177.95.129	100	395	TRUE	2022-07-20 12:19:08	R_1IXmLO8xopCAxqC					42.9953	-88.038	anonymous	EN	Yes I have experience operating using TLS and/or RALS	United States of America	Male	61	193	8	Right-handed	Other	endocrine/laparoscopic	Greater than 15 years	15 to 20 hours	Very severe (Required cessation or significant adjustment to current and future tasks (work or recreational))	Very severe (Required cessation or significant adjustment to current and future tasks (work or recreational))	Severe (Required cessation or significant adjustment only to current task)	Very severe (Required cessation or significant adjustment to current and future tasks (work or recreational))	Mild (Can be ignored)	None	Very severe (Required cessation or significant adjustment to current and future tasks (work or recreational))	Mild (Can be ignored)	Very severe (Required cessation or significant adjustment to current and future tasks (work or recreational))	None	Severe (Required cessation or significant adjustment only to current task)	Moderate (Interferes with task/ concentration)	None	Moderate (Interferes with task/ concentration)	None	None	Moderate (Interferes with task/ concentration)	Moderate (Interferes with task/ concentration)	Moderate (Interferes with task/ concentration)	Moderate (Interferes with task/ concentration)	Moderate (Interferes with task/ concentration)	Moderate (Interferes with task/ concentration)
2022-07-21 04:20:53	2022-07-21 04:42:23	IP Address	102.188.113.19	100	1289	TRUE	2022-07-21 04:42:24	R_3sEhwvrVh3Dalrz					30.0778	31.2852	anonymous	EN	Yes I have experience operating using TLS and/or RALS	Kuwait	Male	62	178	7.5	Right-handed	General		Greater than 15 years	15 to 20 hours	None	Mild (Can be ignored)	None	None	Mild (Can be ignored)	Mild (Can be ignored)	None	Mild (Can be ignored)	Mild (Can be ignored)	Mild (Can be ignored)	None	Mild (Can be ignored)	Mild (Can be ignored)	None	Mild (Can be ignored)	Mild (Can be ignored)	Mild (Can be ignored)	Mild (Can be ignored)	None	None	None	None
2022-07-22 00:12:01	2022-07-22 00:21:39	IP Address	49.144.35.8	100	577	TRUE	2022-07-22 00:21:39	R_3J94Y6UHGuBalbD					13.9363	121.169	anonymous	EN	Yes I have experience operating using TLS and/or RALS	Philippines	Male	39	1.84	8	Right-handed	General		5 to 10 years	More than 20 hours	Moderate (Interferes with task/ concentration)	Moderate (Interferes with task/ concentration)	Moderate (Interferes with task/ concentration)	Moderate (Interferes with task/ concentration)	Moderate (Interferes with task/ concentration)	Moderate (Interferes with task/ concentration)	None	None	None	Moderate (Interferes with task/ concentration)	Moderate (Interferes with task/ concentration)	Moderate (Interferes with task/ concentration)	Moderate (Interferes with task/ concentration)	Moderate (Interferes with task/ concentration)	Moderate (Interferes with task/ concentration)	Moderate (Interferes with task/ concentration)	Moderate (Interferes with task/ concentration)	Moderate (Interferes with task/ concentration)	Moderate (Interferes with task/ concentration)	Moderate (Interferes with task/ concentration)	Moderate (Interferes with task/ concentration)	Moderate (Interferes with task/ concentration)
2022-07-15 02:19:10	2022-07-15 02:19:21	IP Address	92.111.197.46	3	10	FALSE	2022-07-22 02:19:25	R_3nvXdmIGdovSVgN							anonymous	EN
2022-07-15 02:28:00	2022-07-15 02:28:19	IP Address	62.19.175.251	3	18	FALSE	2022-07-22 02:28:20	R_1zvXKLCIlv7S89j							anonymous	EN
2022-07-15 02:30:09	2022-07-15 02:37:11	IP Address	151.47.159.92	62	421	FALSE	2022-07-22 02:37:16	R_1DIo1A3RDgrtiAr							anonymous	EN	Yes I have experience operating using TLS and/or RALS	Italy	Male	65	182	7.5	Right-handed	Colorectal		Greater than 15 years	15 to 20 hours	Mild (Can be ignored)	None	Mild (Can be ignored)	Mild (Can be ignored)	None	None	None	Mild (Can be ignored)	None	None	Mild (Can be ignored)	None	Mild (Can be ignored)	None	None	None	None	None	None	None	None	None
2022-07-15 02:43:22	2022-07-15 02:43:47	IP Address	92.104.171.116	3	24	FALSE	2022-07-22 02:43:48	R_3O6wutXsxRICsm5							anonymous	EN
2022-07-15 02:53:33	2022-07-15 02:53:56	IP Address	62.2.188.67	3	23	FALSE	2022-07-22 02:54:00	R_1ou9a2TvjJ8wi9G							anonymous	EN
2022-07-15 02:51:42	2022-07-15 02:57:07	IP Address	124.133.222.211	34	324	FALSE	2022-07-22 02:57:12	R_2zdof9a7jtbaLO0							anonymous	EN	Yes I have experience operating using TLS and/or RALS	China	Male	58	165	7.5	Right-handed	General		Greater than 15 years
2022-07-15 03:01:02	2022-07-15 03:01:15	IP Address	178.197.231.210	3	12	FALSE	2022-07-22 03:01:19	R_ZCabuVqJ2rFHwSl							anonymous	EN
2022-07-15 03:09:42	2022-07-15 03:09:56	IP Address	5.90.148.151	3	13	FALSE	2022-07-22 03:10:01	R_3elRCrfDE7W5KQ5							anonymous	EN
2022-07-15 03:11:05	2022-07-15 03:13:02	IP Address	91.80.16.70	34	117	FALSE	2022-07-22 03:13:04	R_3DjvFEFUBl4sgw2							anonymous	EN	Yes I have experience operating using TLS and/or RALS	Italy	Male	53	180	7.5	Ambidextrous	General		Greater than 15 years
2022-07-15 03:18:11	2022-07-15 03:20:08	IP Address	93.75.248.222	7	117	FALSE	2022-07-22 03:20:09	R_CjiEtZbql6guTFD							anonymous	EN	Yes I have experience operating using TLS and/or RALS
2022-07-15 03:19:23	2022-07-15 03:20:43	IP Address	94.71.4.233	34	80	FALSE	2022-07-22 03:20:45	R_1H60VCPwH3JCuaS							anonymous	EN	Yes I have experience operating using TLS and/or RALS	United Kingdom of Great Britain and Northern Ireland	Male	30	186	8	Right-handed	General		0 to 2 years
2022-07-15 03:35:46	2022-07-15 03:36:52	IP Address	93.38.141.184	7	65	FALSE	2022-07-22 03:36:54	R_26fejZc8CzMelH7							anonymous	EN	Yes I have experience operating using TLS and/or RALS
2022-07-15 03:40:08	2022-07-15 03:40:22	IP Address	151.236.165.100	3	14	FALSE	2022-07-22 03:40:24	R_2wtOuVmiWtNpJ2d							anonymous	EN
2022-07-15 04:02:55	2022-07-15 04:03:28	IP Address	152.165.112.165	7	33	FALSE	2022-07-22 04:03:32	R_10u4dtp8qy93Bl3							anonymous	EN	Yes I have experience operating using TLS and/or RALS
2022-07-15 04:03:01	2022-07-15 04:08:54	IP Address	191.156.45.56	59	353	FALSE	2022-07-22 04:08:55	R_2pKAitxJ97ngu3o							anonymous	EN	Yes I have experience operating using TLS and/or RALS	Colombia	Male	50	161	7.5	Ambidextrous	Bariatric		10 to 15 years	More than 20 hours	Mild (Can be ignored)	None	Mild (Can be ignored)	None	None	None	None	None	None	None	None	None	None	None	None	None	None	None	None	None	None	None
2022-07-15 04:10:05	2022-07-15 04:10:21	IP Address	86.9.211.68	3	15	FALSE	2022-07-22 04:30:41	R_0dJZ4siaVCNEJXP							anonymous	EN
2022-07-15 04:18:10	2022-07-15 04:20:36	IP Address	151.68.245.229	34	146	FALSE	2022-07-22 04:35:08	R_3LhRVF9SQAFQlWO							anonymous	EN	Yes I have experience operating using TLS and/or RALS	Italy	Female	42	161	6	Right-handed	Colorectal		10 to 15 years
2022-07-15 04:19:31	2022-07-15 04:19:39	IP Address	193.164.231.98	3	7	FALSE	2022-07-22 04:39:00	R_2CeollQm5NihHrI							anonymous	EN
2022-07-15 04:49:44	2022-07-15 04:58:54	IP Address	85.237.234.98	62	550	FALSE	2022-07-22 04:59:00	R_2YKPZnLaZbtlm1h							anonymous	EN	Yes I have experience operating using TLS and/or RALS	Slovakia	Male	58	180	7,5	Right-handed	Gastrointestinal		Greater than 15 years	10 to 15 hours	Moderate (Interferes with task/ concentration)	Moderate (Interferes with task/ concentration)	Moderate (Interferes with task/ concentration)	Moderate (Interferes with task/ concentration)	Mild (Can be ignored)	Mild (Can be ignored)	None	None	None	None	None	None	None	None	Moderate (Interferes with task/ concentration)	None	None	None	None	None	None	None
2022-07-15 04:51:09	2022-07-15 04:59:43	IP Address	5.246.143.246	62	513	FALSE	2022-07-22 04:59:50	R_wLW4ksWEiXt3NAJ							anonymous	EN	Yes I have experience operating using TLS and/or RALS	Saudi Arabia	Female	48	165	6,5	Right-handed	Bariatric		10 to 15 years	15 to 20 hours	Mild (Can be ignored)	Mild (Can be ignored)	Mild (Can be ignored)	None	None	None	None	None	None	Mild (Can be ignored)	Mild (Can be ignored)	Mild (Can be ignored)	Mild (Can be ignored)	Mild (Can be ignored)	None	None	None	None	None	None	None	None
2022-07-15 05:09:02	2022-07-15 05:11:35	IP Address	95.186.120.26	34	152	FALSE	2022-07-22 05:11:38	R_31hkWNf99nAtnMw							anonymous	EN	Yes I have experience operating using TLS and/or RALS	Saudi Arabia	Male	41	186	7.5	Right-handed	Gastrointestinal		3 to 5 years
2022-07-15 05:36:35	2022-07-15 05:36:46	IP Address	104.28.128.19	3	11	FALSE	2022-07-22 05:36:54	R_1rxDbWvYJtf16GB							anonymous	EN
2022-07-15 05:39:47	2022-07-15 05:53:05	IP Address	94.109.160.142	62	798	FALSE	2022-07-22 05:53:09	R_3JsonE1tMdtMMSv							anonymous	EN	Yes I have experience operating using TLS and/or RALS	Belgium	Female	32	173	6	Right-handed	Colorectal		5 to 10 years	5 to 10 hours	Mild (Can be ignored)	Moderate (Interferes with task/ concentration)	None	Mild (Can be ignored)	None	None	Mild (Can be ignored)	Mild (Can be ignored)	None	Mild (Can be ignored)	Mild (Can be ignored)	Mild (Can be ignored)	None	None	None	None	None	None	None	None	None	None
2022-07-15 05:55:22	2022-07-15 05:55:40	IP Address	109.37.132.109	7	17	FALSE	2022-07-22 05:55:44	R_NVVoEZY96hKgHDz							anonymous	EN
2022-07-15 06:25:14	2022-07-15 06:25:21	IP Address	77.219.2.1	3	6	FALSE	2022-07-22 06:25:22	R_0HQYFpZuayicAJb							anonymous	EN
2022-07-15 06:29:58	2022-07-15 06:31:45	IP Address	190.43.38.15	7	107	FALSE	2022-07-22 06:31:48	R_12Pu77ezwC5z6rC							anonymous	EN
2022-07-15 07:46:52	2022-07-15 07:49:29	IP Address	49.37.104.26	34	156	FALSE	2022-07-22 07:49:31	R_32QiyuM4nxEm6T7							anonymous	EN	Yes I have experience operating using TLS and/or RALS	India	Male	49	157	6.5	Right-handed	General		10 to 15 years
2022-07-15 07:57:40	2022-07-15 07:57:59	IP Address	77.170.38.67	3	19	FALSE	2022-07-22 07:58:00	R_3L6h63lP9cLZxEa							anonymous	EN
2022-07-15 08:26:58	2022-07-15 08:32:28	IP Address	49.32.148.152	62	330	FALSE	2022-07-22 08:35:07	R_2cdw0TgSoeiy3rb							anonymous	EN	Yes I have experience operating using TLS and/or RALS	India	Female	34	167	6.5	Right-handed	Gastrointestinal		5 to 10 years	5 to 10 hours	Severe (Required cessation or significant adjustment only to current task)	Severe (Required cessation or significant adjustment only to current task)	Moderate (Interferes with task/ concentration)	Mild (Can be ignored)	None	None	None	None	None	Mild (Can be ignored)	Mild (Can be ignored)	Mild (Can be ignored)	Mild (Can be ignored)	Mild (Can be ignored)	Mild (Can be ignored)	None	Mild (Can be ignored)	Mild (Can be ignored)	Mild (Can be ignored)	Mild (Can be ignored)	Mild (Can be ignored)	Mild (Can be ignored)
2022-07-15 09:23:03	2022-07-15 09:24:37	IP Address	129.206.90.2	34	94	FALSE	2022-07-22 09:24:38	R_11dXBAxQp5rKzJQ							anonymous	EN	Yes I have experience operating using TLS and/or RALS	Germany	Male	51	164	7,5	Right-handed	Gastrointestinal		Greater than 15 years
2022-07-15 05:52:01	2022-07-15 10:20:25	IP Address	176.80.52.134	34	16103	FALSE	2022-07-22 10:20:30	R_1doRjWlRWzOM8Re							anonymous	EN	Yes I have experience operating using TLS and/or RALS	Spain	Male	52	174	7.5	Right-handed	General		Greater than 15 years
2022-07-15 10:43:54	2022-07-15 10:44:32	IP Address	83.63.70.112	3	38	FALSE	2022-07-22 10:44:42	R_3M37f3ikbR7yMXk							anonymous	EN
2022-07-15 11:29:39	2022-07-15 11:34:35	IP Address	176.98.78.49	34	295	FALSE	2022-07-22 11:34:37	R_1ySw2TunD5PMqAh							anonymous	EN	Yes I have experience operating using TLS and/or RALS	Ukraine	Male	47	197	8,5	Ambidextrous	General		10 to 15 years
2022-07-15 11:43:04	2022-07-15 11:45:09	IP Address	84.241.198.93	3	125	FALSE	2022-07-22 11:45:14	R_3GBAyGSnU3WoSJi							anonymous	EN
2022-07-15 13:04:30	2022-07-15 13:06:22	IP Address	104.28.89.84	34	112	FALSE	2022-07-22 13:06:24	R_sSeZg7LcUSKSKGJ							anonymous	EN	Yes I have experience operating using TLS and/or RALS	United Kingdom of Great Britain and Northern Ireland	Male	57	186	71/2	Right-handed	Gastrointestinal		Greater than 15 years
2022-07-15 15:45:43	2022-07-15 15:46:30	IP Address	151.68.217.33	34	46	FALSE	2022-07-22 15:46:34	R_1f7Ty42jTA3QRhH							anonymous	EN	Yes I have experience operating using TLS and/or RALS	Italy	Female	27	168	7	Right-handed	General		0 to 2 years
2022-07-15 20:37:56	2022-07-15 20:39:41	IP Address	92.185.97.52	34	104	FALSE	2022-07-22 20:39:41	R_xnIu73lv6H0PtgB							anonymous	EN	Yes I have experience operating using TLS and/or RALS	Spain	Female	59	165	6	Right-handed	Other		Greater than 15 years
2022-07-15 12:30:50	2022-07-15 20:44:25	IP Address	110.224.18.9	34	29615	FALSE	2022-07-22 20:44:26	R_UftL0h74LJ3nw1H							anonymous	EN	Yes I have experience operating using TLS and/or RALS	India	Male	43	178	7.5	Right-handed	Other	Oncosurgery	10 to 15 years
2022-07-15 04:38:24	2022-07-16 02:15:59	IP Address	79.25.214.140	59	77855	FALSE	2022-07-23 02:16:04	R_1pQY4Ssdo4cKyZp							anonymous	EN	Yes I have experience operating using TLS and/or RALS	Italy	Male	45	177	7,5	Right-handed	Gastrointestinal		10 to 15 years	5 to 10 hours	Moderate (Interferes with task/ concentration)	Mild (Can be ignored)	None	Moderate (Interferes with task/ concentration)	None	None	Mild (Can be ignored)	Mild (Can be ignored)	Moderate (Interferes with task/ concentration)	None	Moderate (Interferes with task/ concentration)	Mild (Can be ignored)	None	None	Severe ((Required cessation or significant adjustment only to current task)	Mild (Can be ignored)	None	None	None	None	None	None
2022-07-16 02:46:22	2022-07-16 02:50:53	IP Address	46.97.176.23	62	271	FALSE	2022-07-23 02:51:02	R_1jxhQXLCMAKuUpM							anonymous	EN	Yes I have experience operating using TLS and/or RALS	Romania	Male	31	188	8	Right-handed	General		5 to 10 years	10 to 15 hours	Moderate (Interferes with task/ concentration)	Moderate (Interferes with task/ concentration)	Moderate (Interferes with task/ concentration)	None	None	Mild (Can be ignored)	None	Mild (Can be ignored)	Mild (Can be ignored)	Mild (Can be ignored)	None	Moderate (Interferes with task/ concentration)	None	None	None	None	None	None	None	None	None	None
2022-07-23 09:19:01	2022-07-23 09:28:43	IP Address	85.71.199.112	100	582	TRUE	2022-07-23 09:28:44	R_2YmhPUc3JJpjmqB					49.8491	18.2696	anonymous	EN	Yes I have experience operating using TLS and/or RALS	Czech Republic	Male	58	188	7.5	Right-handed	Colorectal		Greater than 15 years	5 to 10 hours	Moderate (Interferes with task/ concentration)	None	None	Moderate (Interferes with task/ concentration)	None	None	None	None	None	None	None	None	None	None	None	Mild (Can be ignored)	None	None	None	None	None	None
2022-07-23 09:36:16	2022-07-23 09:36:28	IP Address	93.144.49.246	100	12	TRUE	2022-07-23 09:36:29	R_3kuMOl9XAzmu3Ep					40.4617	17.2436	anonymous	EN	No
2022-07-16 11:56:04	2022-07-16 11:56:24	IP Address	176.83.48.205	3	20	FALSE	2022-07-23 11:56:34	R_UX7XOJDS6rqgisN							anonymous	EN
2022-07-16 14:49:52	2022-07-16 14:50:55	IP Address	178.118.139.228	34	63	FALSE	2022-07-23 14:50:57	R_2ccLcC5AVAsAd9v							anonymous	EN	Yes I have experience operating using TLS and/or RALS	Belgium	Male	57	176	7	Right-handed	General		Greater than 15 years
2022-07-23 14:57:38	2022-07-23 15:02:45	IP Address	87.66.95.142	100	306	TRUE	2022-07-23 15:02:46	R_3hbyLyQ4vjzoP9D					50.9026	4.0574	anonymous	EN	Yes I have experience operating using TLS and/or RALS	Belgium	Male	39	180	7.5	Left-handed	Gastrointestinal		10 to 15 years	More than 20 hours	None	Mild (Can be ignored)	None	None	None	None	None	None	Mild (Can be ignored)	None	None	None	None	None	None	Mild (Can be ignored)	None	None	None	None	None	None
2022-07-16 15:12:48	2022-07-16 15:13:00	IP Address	37.237.80.26	3	12	FALSE	2022-07-23 15:13:01	R_3R3d5z8TD5TfBni							anonymous	EN
2022-07-24 04:15:57	2022-07-24 04:30:15	IP Address	31.144.153.228	100	857	TRUE	2022-07-24 04:30:15	R_2fm2FGMLjrLxsaQ					50.4522	30.5287	anonymous	EN	Yes I have experience operating using TLS and/or RALS	Ukraine	Male	65	184	8	Right-handed	General		Greater than 15 years	5 to 10 hours	Mild (Can be ignored)	Severe (Required cessation or significant adjustment only to current task)	Moderate (Interferes with task/ concentration)	Mild (Can be ignored)	None	Mild (Can be ignored)	None	None	None	None	None	None	None	None	None	None	None	None	None	None	None	Mild (Can be ignored)
2022-07-17 06:55:24	2022-07-17 06:57:03	IP Address	94.35.29.191	34	98	FALSE	2022-07-24 06:57:05	R_23Tsi7KYPknDyTz							anonymous	EN	Yes I have experience operating using TLS and/or RALS	Italy	Male	48	170	7.5	Right-handed	Bariatric		5 to 10 years
2022-07-17 08:02:38	2022-07-17 08:02:53	IP Address	182.234.99.141	7	15	FALSE	2022-07-24 08:02:54	R_RWtHh8Vlbcr4N5T							anonymous	EN	Yes I have experience operating using TLS and/or RALS
2022-07-17 09:28:14	2022-07-17 09:28:36	IP Address	95.76.3.238	7	21	FALSE	2022-07-24 09:28:39	R_2y1MHOVlAdGuurK							anonymous	EN	Yes I have experience operating using TLS and/or RALS
2022-07-18 00:38:22	2022-07-18 00:39:28	IP Address	143.225.122.194	34	66	FALSE	2022-07-25 00:39:32	R_1rplOy0JIPWDFx9							anonymous	EN	Yes I have experience operating using TLS and/or RALS	Italy	Male	40	185		Right-handed	Gastrointestinal		10 to 15 years
2022-07-18 01:37:48	2022-07-18 01:38:37	IP Address	133.28.68.246	34	49	FALSE	2022-07-25 01:38:41	R_3CYGdaJI8wNX2lH							anonymous	EN	Yes I have experience operating using TLS and/or RALS	Japan	Male	51	174	7.5	Right-handed	Gastrointestinal		Greater than 15 years
2022-07-18 06:42:57	2022-07-18 06:43:10	IP Address	217.75.203.195	3	13	FALSE	2022-07-25 06:44:41	R_28G5B3Vq75hDGKR							anonymous	EN
2022-07-25 07:16:40	2022-07-25 07:24:46	IP Address	37.159.107.147	100	485	TRUE	2022-07-25 07:24:47	R_27dSzbVNyWOsHle					44.4847	11.328	anonymous	EN	Yes I have experience operating using TLS and/or RALS	Italy	Female	35	165	6,5	Right-handed	Colorectal		0 to 2 years	5 to 10 hours	Mild (Can be ignored)	None	Mild (Can be ignored)	None	None	Moderate (Interferes with task/ concentration)	None	None	None	Mild (Can be ignored)	Moderate (Interferes with task/ concentration)	Mild (Can be ignored)	None	None	Moderate (Interferes with task/ concentration)	None	Moderate (Interferes with task/ concentration)	None	Moderate (Interferes with task/ concentration)	None	None	None
2022-07-18 08:44:16	2022-07-18 08:45:35	IP Address	130.79.0.120	7	79	FALSE	2022-07-25 08:45:37	R_3ktRLCBoniWjNov							anonymous	EN	Yes I have experience operating using TLS and/or RALS
2022-07-18 09:06:30	2022-07-18 09:09:03	IP Address	88.28.16.149	34	153	FALSE	2022-07-25 09:09:06	R_1P0MqPty9M2RyQ9							anonymous	EN	Yes I have experience operating using TLS and/or RALS	Spain	Male	57	177	7.5	Ambidextrous	Other		Greater than 15 years
2022-07-25 12:50:44	2022-07-25 12:56:37	IP Address	78.70.58.142	100	353	TRUE	2022-07-25 12:56:37	R_XvzcjFMxxXYv7dn					59.35	17.9167	anonymous	EN	Yes I have experience operating using TLS and/or RALS	Sweden	Male	65	175	8	Right-handed	Bariatric		Greater than 15 years	1 to 5 hours	None	None	None	None	Mild (Can be ignored)	None	None	None	None	None	Mild (Can be ignored)	None	None	None	None	None	None	None	None	None	None	None
2022-07-18 13:26:40	2022-07-18 13:30:10	IP Address	165.16.35.2	34	209	FALSE	2022-07-25 13:30:19	R_33sDqLCSkfanKLy							anonymous	EN		Libyan Arab Jamahiriya	Male	54	179	8	Right-handed	Gastrointestinal		Greater than 15 years
2022-07-18 14:42:01	2022-07-18 14:42:13	IP Address	46.205.146.164	3	12	FALSE	2022-07-25 14:42:16	R_1Lzcql7uwzYessj							anonymous	EN
2022-07-19 07:39:42	2022-07-19 07:52:39	IP Address	82.54.187.157	62	777	FALSE	2022-07-26 07:52:47	R_1EZPzyIgLIkydM0							anonymous	EN	Yes I have experience operating using TLS and/or RALS	Italy	Male	42	171	7	Right-handed	Colorectal		10 to 15 years	1 to 5 hours	Moderate (Interferes with task/ concentration)	None	Mild (Can be ignored)	Mild (Can be ignored)	None	None	None	None	None	None	Mild (Can be ignored)	None	None	None	Mild (Can be ignored)	None	None	None	None	None	None	None
2022-07-27 01:10:18	2022-07-27 01:16:15	IP Address	84.254.26.226	100	357	TRUE	2022-07-27 01:16:15	R_11YDcrGz0y133iM					37.9842	23.7353	anonymous	EN	Yes I have experience operating using TLS and/or RALS	Greece	Male	39	176	7	Ambidextrous	General		10 to 15 years	5 to 10 hours	None	None	Mild (Can be ignored)	Mild (Can be ignored)	None	None	None	None	None	None	None	None	None	None	None	None	None	None	None	None	None	None
2022-07-20 03:42:45	2022-07-20 03:45:12	IP Address	86.57.214.82	34	147	FALSE	2022-07-27 03:58:18	R_XQUeoEvoylm6bSN							anonymous	EN	Yes I have experience operating using TLS and/or RALS	Belarus	Male	47	182		Right-handed	General		Greater than 15 years
2022-07-27 10:15:25	2022-07-27 10:22:44	IP Address	148.81.119.146	100	438	TRUE	2022-07-27 10:22:45	R_2aLDrxN8XdOAbr2					52.2296	21.0067	anonymous	EN	Yes I have experience operating using TLS and/or RALS	Poland	Male	37	180	7,5	Right-handed	Bariatric		10 to 15 years	More than 20 hours	Mild (Can be ignored)	Mild (Can be ignored)	Mild (Can be ignored)	Very severe (Required cessation or significant adjustment to current and future tasks (work or recreational))	Mild (Can be ignored)	Mild (Can be ignored)	Mild (Can be ignored)	Mild (Can be ignored)	Mild (Can be ignored)	Mild (Can be ignored)	Mild (Can be ignored)	Mild (Can be ignored)	Mild (Can be ignored)	Mild (Can be ignored)	Mild (Can be ignored)	Mild (Can be ignored)	Mild (Can be ignored)	Mild (Can be ignored)	Mild (Can be ignored)	Mild (Can be ignored)	Mild (Can be ignored)	Mild (Can be ignored)
2022-07-21 02:28:56	2022-07-21 02:31:16	IP Address	196.186.208.97	34	140	FALSE	2022-07-28 02:31:18	R_27jUvYCamUI2aRm							anonymous	EN	Yes I have experience operating using TLS and/or RALS	Tunisia	Male	41	186	8	Right-handed	General		10 to 15 years
2022-07-21 12:32:31	2022-07-21 12:37:29	IP Address	212.233.13.239	62	297	FALSE	2022-07-28 12:37:30	R_2ctNIlV9KT0aQmL							anonymous	EN	Yes I have experience operating using TLS and/or RALS	Netherlands	Male	49	173	7.5	Right-handed	Bariatric		Greater than 15 years	More than 20 hours	Mild (Can be ignored)	None	Mild (Can be ignored)	None	None	Mild (Can be ignored)	None	None	None	None	Mild (Can be ignored)	None	None	None	Mild (Can be ignored)	None	None	None	None	None	None	None
2022-07-29 11:18:39	2022-07-29 12:00:45	IP Address	79.116.85.227	100	2526	TRUE	2022-07-29 12:00:46	R_3his5TaVUJUiRRs					40.4172	-3.684	anonymous	EN	Yes I have experience operating using TLS and/or RALS	Spain	Female	33	169	6.5	Right-handed	Bariatric		3 to 5 years	10 to 15 hours	Mild (Can be ignored)	None	None	None	None	Mild (Can be ignored)	None	None	None	None	None	Mild (Can be ignored)	None	None	Moderate (Interferes with task/ concentration)	Moderate (Interferes with task/ concentration)	None	None	None	None	None	None
2022-07-23 11:36:36	2022-07-23 11:39:07	IP Address	109.86.196.9	34	151	FALSE	2022-07-30 11:39:12	R_21pseXqqrF3AIRu							anonymous	EN	Yes I have experience operating using TLS and/or RALS	Ukraine	Male	65	186	8	Right-handed	General		Greater than 15 years
2022-07-24 11:10:41	2022-07-24 11:20:53	IP Address	83.32.234.126	62	612	FALSE	2022-07-31 11:20:56	R_vV3L8QciskXk8MN							anonymous	EN	Yes I have experience operating using TLS and/or RALS	Spain	Male	66	175	7.5	Right-handed	Gastrointestinal		Greater than 15 years	5 to 10 hours	Moderate (Interferes with task/ concentration)	Mild (Can be ignored)	Moderate (Interferes with task/ concentration)	Mild (Can be ignored)	Mild (Can be ignored)	None	None	Mild (Can be ignored)	Mild (Can be ignored)	None	None	Mild (Can be ignored)	Mild (Can be ignored)	Mild (Can be ignored)	Mild (Can be ignored)	Mild (Can be ignored)	Mild (Can be ignored)	Mild (Can be ignored)	Mild (Can be ignored)	Mild (Can be ignored)	Mild (Can be ignored)	Mild (Can be ignored)
2022-07-31 16:39:51	2022-07-31 16:45:37	IP Address	213.149.61.155	100	345	TRUE	2022-07-31 16:45:38	R_ePa2EteM6raIV57					43.5098	16.4411	anonymous	EN	Yes I have experience operating using TLS and/or RALS	Croatia	Male	41	175	7 or S	Ambidextrous	Other	and colorectal and hepatobilliar and bariatric and abdominal wall	10 to 15 years	5 to 10 hours	Moderate (Interferes with task/ concentration)	Mild (Can be ignored)	Mild (Can be ignored)	None	None	None	None	None	None	Mild (Can be ignored)	Mild (Can be ignored)	None	Mild (Can be ignored)	None	None	None	None	None	None	None	None	None
2022-08-01 03:07:29	2022-08-01 03:16:27	IP Address	84.205.230.77	100	538	TRUE	2022-08-01 03:16:27	R_3G84Mh8JW0IuKjO					35.3274	25.1281	anonymous	EN	No
2022-08-01 03:15:57	2022-08-01 03:21:41	IP Address	95.76.1.246	100	344	TRUE	2022-08-01 03:21:41	R_O6U8A7Enh4nwIcV					44.4117	26.0422	anonymous	EN	Yes I have experience operating using TLS and/or RALS	Romania	Male	53	175	7.5	Right-handed	General		Greater than 15 years	1 to 5 hours	Mild (Can be ignored)	None	None	None	None	Mild (Can be ignored)	None	Moderate (Interferes with task/ concentration)	Mild (Can be ignored)	None	None	None	None	None	None	None	None	None	None	None	None	None
2022-08-01 03:19:15	2022-08-01 03:24:26	IP Address	90.167.203.3	100	310	TRUE	2022-08-01 03:24:26	R_AHE1BQK2n1U8eGZ					40.4163	-3.6934	anonymous	EN	Yes I have experience operating using TLS and/or RALS	Spain	Male	43	188	7,5	Right-handed	Bariatric		Greater than 15 years	10 to 15 hours	Mild (Can be ignored)	Mild (Can be ignored)	Mild (Can be ignored)	Moderate (Interferes with task/ concentration)	Mild (Can be ignored)	None	None	None	None	None	Mild (Can be ignored)	Moderate (Interferes with task/ concentration)	None	None	Mild (Can be ignored)	None	None	None	None	None	None	None
2022-08-01 03:29:47	2022-08-01 03:36:43	IP Address	137.221.136.107	100	416	TRUE	2022-08-01 03:36:44	R_3QPGDxdpd8rwAvk					53.2092	-1.3132	anonymous	EN	Yes I have experience operating using TLS and/or RALS	United Kingdom of Great Britain and Northern Ireland	Male	48	189	8	Right-handed	Gastrointestinal		Greater than 15 years	1 to 5 hours	None	None	None	Mild (Can be ignored)	None	Mild (Can be ignored)	None	None	None	Mild (Can be ignored)	Mild (Can be ignored)	None	Mild (Can be ignored)	None	Mild (Can be ignored)	None	None	None	None	None	None	None
2022-08-01 03:42:02	2022-08-01 03:42:27	IP Address	178.58.235.43	100	24	TRUE	2022-08-01 03:42:28	R_PYg4CN09RLP1XDr					46.3835	15.3783	anonymous	EN	No
2022-08-01 03:35:57	2022-08-01 03:44:20	IP Address	159.237.12.82	100	502	TRUE	2022-08-01 03:44:21	R_xgVPdD5cYWyL0xr					42.8087	-1.6628	anonymous	EN	Yes I have experience operating using TLS and/or RALS	Spain	Male	53	175	6.5	Right-handed	Other	Hepatobiliary and Upper GI	Greater than 15 years	15 to 20 hours	Mild (Can be ignored)	Mild (Can be ignored)	Mild (Can be ignored)	Mild (Can be ignored)	None	None	Mild (Can be ignored)	None	Moderate (Interferes with task/ concentration)	None	Mild (Can be ignored)	None	None	None	None	None	None	None	None	None	None	None
2022-08-01 03:42:41	2022-08-01 03:50:56	IP Address	178.58.235.43	100	495	TRUE	2022-08-01 03:50:56	R_3kNFEfoNo2Xrlt3					46.3835	15.3783	anonymous	EN	Yes I have experience operating using TLS and/or RALS	Slovenia	Female	38	172	7	Right-handed	Colorectal		3 to 5 years	1 to 5 hours	Moderate (Interferes with task/ concentration)	Moderate (Interferes with task/ concentration)	Moderate (Interferes with task/ concentration)	Severe (Required cessation or significant adjustment only to current task)	Moderate (Interferes with task/ concentration)	Moderate (Interferes with task/ concentration)	Mild (Can be ignored)	Mild (Can be ignored)	Mild (Can be ignored)	Moderate (Interferes with task/ concentration)	Moderate (Interferes with task/ concentration)	Moderate (Interferes with task/ concentration)	Moderate (Interferes with task/ concentration)	Moderate (Interferes with task/ concentration)	Moderate (Interferes with task/ concentration)	Moderate (Interferes with task/ concentration)	Moderate (Interferes with task/ concentration)	Moderate (Interferes with task/ concentration)	Mild (Can be ignored)	Mild (Can be ignored)	None	None
2022-08-01 03:48:45	2022-08-01 04:00:19	IP Address	208.127.196.57	100	694	TRUE	2022-08-01 04:00:20	R_6o47Ws8tEL9SseJ					51.6518	-0.1933	anonymous	EN	Yes I have experience operating using TLS and/or RALS	United Kingdom of Great Britain and Northern Ireland	Male	59	1.83	8.5	Ambidextrous	General		Greater than 15 years	10 to 15 hours	Mild (Can be ignored)	Moderate (Interferes with task/ concentration)	Mild (Can be ignored)	Mild (Can be ignored)	Mild (Can be ignored)	Moderate (Interferes with task/ concentration)	Mild (Can be ignored)	None	None	Moderate (Interferes with task/ concentration)	Moderate (Interferes with task/ concentration)	Mild (Can be ignored)	Mild (Can be ignored)	Mild (Can be ignored)	Mild (Can be ignored)	Mild (Can be ignored)	Mild (Can be ignored)	Mild (Can be ignored)	Mild (Can be ignored)	Mild (Can be ignored)	Mild (Can be ignored)	Mild (Can be ignored)
2022-08-01 03:52:27	2022-08-01 04:03:37	IP Address	188.217.52.235	100	670	TRUE	2022-08-01 04:03:38	R_1hYa6jDjcVA6r7g					43.7891	11.2356	anonymous	EN	Yes I have experience operating using TLS and/or RALS	Italy	Male	34	178	.	Right-handed	Gastrointestinal		5 to 10 years	1 to 5 hours	Moderate (Interferes with task/ concentration)	Mild (Can be ignored)	Mild (Can be ignored)	Mild (Can be ignored)	None	Mild (Can be ignored)	None	None	None	None	Mild (Can be ignored)	Moderate (Interferes with task/ concentration)	None	Mild (Can be ignored)	None	None	None	None	None	None	None	None
2022-08-01 04:04:55	2022-08-01 04:05:11	IP Address	159.149.67.159	100	15	TRUE	2022-08-01 04:05:12	R_stGFfqfLGBYCS77					45.4722	9.1922	anonymous	EN	No
2022-08-01 04:13:10	2022-08-01 04:14:02	IP Address	37.40.226.170	100	52	TRUE	2022-08-01 04:14:02	R_3PNbCCQFW0jPeun					24.1741	56.8925	anonymous	EN	No
2022-08-01 04:09:37	2022-08-01 04:14:49	IP Address	81.2.81.79	100	311	TRUE	2022-08-01 04:14:50	R_3sAffh3rUyGuWFP					50.7289	-1.8451	anonymous	EN	Yes I have experience operating using TLS and/or RALS	United Kingdom of Great Britain and Northern Ireland	Male	62	180	7.5	Ambidextrous	Gastrointestinal		Greater than 15 years	10 to 15 hours	Moderate (Interferes with task/ concentration)	Moderate (Interferes with task/ concentration)	Moderate (Interferes with task/ concentration)	None	None	None	None	None	None	None	None	None	None	None	None	None	None	None	None	None	None	None
2022-08-01 04:02:40	2022-08-01 04:16:39	IP Address	217.38.237.136	100	839	TRUE	2022-08-01 04:16:39	R_2CpRCAzqiAbFr4S					52.1932	0.1426	anonymous	EN	Yes I have experience operating using TLS and/or RALS	United Kingdom of Great Britain and Northern Ireland	Male	59	180	7.5	Right-handed	Other	UGI	Greater than 15 years	5 to 10 hours	Very severe (Required cessation or significant adjustment to current and future tasks (work or recreational))	Severe (Required cessation or significant adjustment only to current task)	None	Moderate (Interferes with task/ concentration)	None	None	Very severe (Required cessation or significant adjustment to current and future tasks (work or recreational))	None	None	None	None	Severe ((Required cessation or significant adjustment only to current task)	None	Mild (Can be ignored)	Moderate (Interferes with task/ concentration)	Moderate (Interferes with task/ concentration)	Mild (Can be ignored)	Severe ((Required cessation or significant adjustment only to current task)	Mild (Can be ignored)	Mild (Can be ignored)	Mild (Can be ignored)	Mild (Can be ignored)
2022-08-01 04:14:19	2022-08-01 04:21:45	IP Address	37.40.226.170	100	445	TRUE	2022-08-01 04:21:45	R_1jxl53ef1b1k0bZ					24.1741	56.8925	anonymous	EN	Yes I have experience operating using TLS and/or RALS	Oman	Male	53	176	7.5	Right-handed	General		10 to 15 years	15 to 20 hours	Mild (Can be ignored)	Moderate (Interferes with task/ concentration)	Mild (Can be ignored)	Mild (Can be ignored)	Mild (Can be ignored)	Mild (Can be ignored)	Mild (Can be ignored)	Mild (Can be ignored)	Moderate (Interferes with task/ concentration)	Mild (Can be ignored)	Moderate (Interferes with task/ concentration)	Mild (Can be ignored)	Mild (Can be ignored)	Mild (Can be ignored)	Moderate (Interferes with task/ concentration)	Moderate (Interferes with task/ concentration)	Moderate (Interferes with task/ concentration)	Mild (Can be ignored)	Moderate (Interferes with task/ concentration)	Mild (Can be ignored)	Mild (Can be ignored)	Moderate (Interferes with task/ concentration)
2022-08-01 04:17:40	2022-08-01 04:27:06	IP Address	137.221.146.179	100	566	TRUE	2022-08-01 04:27:07	R_1lfo15yXrQM9Nl2					53.4467	-2.225	anonymous	EN	Yes I have experience operating using TLS and/or RALS	United Kingdom of Great Britain and Northern Ireland	Male	50	189	8	Right-handed	Colorectal		10 to 15 years	10 to 15 hours	Mild (Can be ignored)	Moderate (Interferes with task/ concentration)	None	Mild (Can be ignored)	Mild (Can be ignored)	None	None	None	None	Mild (Can be ignored)	None	Moderate (Interferes with task/ concentration)	None	None	None	None	Moderate (Interferes with task/ concentration)	None	None	None	None	None
2022-08-01 04:20:24	2022-08-01 04:30:25	IP Address	93.41.122.59	100	601	TRUE	2022-08-01 04:30:26	R_1Nsl8qoIQsFbdYX					45.4722	9.1922	anonymous	EN		Italy	Female	38	175	7	Right-handed	Colorectal		10 to 15 years	5 to 10 hours	Moderate (Interferes with task/ concentration)	Moderate (Interferes with task/ concentration)	None	Moderate (Interferes with task/ concentration)	None	Mild (Can be ignored)	None	None	None	None	None	None	None	None	None	None	Mild (Can be ignored)	Mild (Can be ignored)	None	Mild (Can be ignored)	None	None
2022-08-01 04:29:06	2022-08-01 04:35:43	IP Address	2.86.143.19	100	397	TRUE	2022-08-01 04:35:44	R_3iy91WioSSrs8wC					37.9842	23.7353	anonymous	EN		Greece	Male	49	183	7,5	Right-handed	General		10 to 15 years	10 to 15 hours	Mild (Can be ignored)	Mild (Can be ignored)	Mild (Can be ignored)	Moderate (Interferes with task/ concentration)	None	None	None	None	None	Mild (Can be ignored)	None	None	None	None	None	None	None	None	None	None	None	None
2022-08-01 04:27:58	2022-08-01 04:36:10	IP Address	193.207.169.80	100	492	TRUE	2022-08-01 04:36:11	R_XYQ2OHNXqHmFNkJ					44.4847	11.328	anonymous	EN	Yes I have experience operating using TLS and/or RALS	Italy	Female	33	165	6	Right-handed	General		3 to 5 years	5 to 10 hours	Mild (Can be ignored)	Mild (Can be ignored)	None	None	None	None	None	Mild (Can be ignored)	None	None	None	None	None	None	None	None	None	None	None	None	None	None
2022-08-01 04:34:23	2022-08-01 04:44:11	IP Address	213.233.110.162	100	587	TRUE	2022-08-01 04:44:11	R_1FgZNbbq7eVm8zs					44.4117	26.0422	anonymous	EN	Yes I have experience operating using TLS and/or RALS	Romania	Male	54	172	8	Ambidextrous	General		Greater than 15 years	10 to 15 hours	Mild (Can be ignored)	Moderate (Interferes with task/ concentration)	Mild (Can be ignored)	None	None	None	None	None	Mild (Can be ignored)	None	None	None	None	None	None	None	None	None	None	None	None	Severe ((Required cessation or significant adjustment only to current task)
2022-08-01 05:49:14	2022-08-01 05:49:31	IP Address	176.201.181.145	100	16	TRUE	2022-08-01 05:49:31	R_12D8GpdZFbz4gJ8					41.8904	12.5126	anonymous	EN	No
2022-08-01 05:56:06	2022-08-01 06:06:49	IP Address	78.17.252.38	100	643	TRUE	2022-08-01 06:06:50	R_3efMVPpR3KyuzSB					51.8755	-8.493	anonymous	EN	Yes I have experience operating using TLS and/or RALS	Ireland	Male	55	179	8	Right-handed	Bariatric		Greater than 15 years	15 to 20 hours	Mild (Can be ignored)	Mild (Can be ignored)	Mild (Can be ignored)	Mild (Can be ignored)	None	Mild (Can be ignored)	Mild (Can be ignored)	None	None	Mild (Can be ignored)	None	Mild (Can be ignored)	None	None	Mild (Can be ignored)	None	None	Mild (Can be ignored)	None	None	None	None
2022-08-01 06:12:06	2022-08-01 06:19:54	IP Address	80.113.194.10	100	467	TRUE	2022-08-01 06:19:55	R_3fHkOIam6X5RuIy					51.7614	4.1655	anonymous	EN	Yes I have experience operating using TLS and/or RALS	Netherlands	Male	58	179	7,5	Ambidextrous	Colorectal		Greater than 15 years	5 to 10 hours	Mild (Can be ignored)	Mild (Can be ignored)	None	Mild (Can be ignored)	None	Mild (Can be ignored)	None	None	Mild (Can be ignored)	None	None	Mild (Can be ignored)	None	None	None	None	None	None	None	None	None	None
2022-08-01 06:40:33	2022-08-01 06:48:11	IP Address	157.27.202.132	100	457	TRUE	2022-08-01 06:48:11	R_2rq2irfG7uDz340					45.8488	12.7088	anonymous	EN	Yes I have experience operating using TLS and/or RALS	Italy	Male	48	175	7	Right-handed	Colorectal		Greater than 15 years	10 to 15 hours	Mild (Can be ignored)	Moderate (Interferes with task/ concentration)	Mild (Can be ignored)	Mild (Can be ignored)	None	None	None	None	None	Moderate (Interferes with task/ concentration)	None	None	None	None	None	None	None	None	None	None	None	None
2022-08-01 07:04:42	2022-08-01 07:05:14	IP Address	126.193.51.13	100	32	TRUE	2022-08-01 07:05:15	R_1r6cIvpZAfhnNpn					35.6897	139.69	anonymous	EN	No
2022-08-01 07:28:43	2022-08-01 07:48:21	IP Address	178.144.169.94	100	1177	TRUE	2022-08-01 07:48:22	R_2qgWRCEubtXRUOU					50.8351	4.3179	anonymous	EN	Yes I have experience operating using TLS and/or RALS	Belgium	Male	61	176	8	Ambidextrous	General		Greater than 15 years	15 to 20 hours	Mild (Can be ignored)	Very severe (Required cessation or significant adjustment to current and future tasks (work or recreational))	Mild (Can be ignored)	Mild (Can be ignored)	Mild (Can be ignored)	Moderate (Interferes with task/ concentration)	Mild (Can be ignored)	Moderate (Interferes with task/ concentration)	None	None	None	Moderate (Interferes with task/ concentration)	Moderate (Interferes with task/ concentration)	None	Moderate (Interferes with task/ concentration)	None	Mild (Can be ignored)	Mild (Can be ignored)	None	Mild (Can be ignored)	None	None
2022-08-01 04:12:26	2022-08-01 08:07:27	IP Address	81.18.84.67	100	14100	TRUE	2022-08-01 08:07:27	R_NUsDsk6rL1nFCQ9					47.1672	27.6083	anonymous	EN	Yes I have experience operating using TLS and/or RALS	Romania	Female	43	168	6.5	Ambidextrous	General		5 to 10 years	5 to 10 hours	Moderate (Interferes with task/ concentration)	Moderate (Interferes with task/ concentration)	Moderate (Interferes with task/ concentration)	Mild (Can be ignored)	Moderate (Interferes with task/ concentration)	Mild (Can be ignored)	Mild (Can be ignored)	Mild (Can be ignored)	Mild (Can be ignored)	Mild (Can be ignored)	Moderate (Interferes with task/ concentration)	Mild (Can be ignored)	Mild (Can be ignored)	Mild (Can be ignored)	Mild (Can be ignored)	Mild (Can be ignored)	Mild (Can be ignored)	Mild (Can be ignored)	Mild (Can be ignored)	Moderate (Interferes with task/ concentration)	Mild (Can be ignored)	Mild (Can be ignored)
2022-08-01 08:02:43	2022-08-01 08:10:34	IP Address	172.225.229.33	100	470	TRUE	2022-08-01 08:10:34	R_1kZ8qlNXIOw27rz					51.2192	4.3917	anonymous	EN	Yes I have experience operating using TLS and/or RALS	Belgium	Female	50	167	6,5	Right-handed	Colorectal		10 to 15 years	5 to 10 hours	Mild (Can be ignored)	Moderate (Interferes with task/ concentration)	None	Moderate (Interferes with task/ concentration)	Mild (Can be ignored)	Moderate (Interferes with task/ concentration)	Mild (Can be ignored)	Moderate (Interferes with task/ concentration)	None	Severe (Required cessation or significant adjustment only to current task)	Severe (Required cessation or significant adjustment only to current task)	None	None	None	None	None	Mild (Can be ignored)	None	None	None	None	None
2022-08-01 08:23:15	2022-08-01 08:34:29	IP Address	86.132.232.228	100	673	TRUE	2022-08-01 08:34:29	R_3Dq0EamKmU611ks					52.3747	-2.311	anonymous	EN	Yes I have experience operating using TLS and/or RALS	United Kingdom of Great Britain and Northern Ireland	Male	66	178	7.5	Right-handed	Gastrointestinal		Greater than 15 years	5 to 10 hours	None	None	Mild (Can be ignored)	None	None	None	Mild (Can be ignored)	None	None	Mild (Can be ignored)	None	Mild (Can be ignored)	None	None	None	None	None	None	None	None	None	None
2022-08-01 08:24:51	2022-08-01 08:35:23	IP Address	77.46.147.200	100	632	TRUE	2022-08-01 08:35:24	R_XpotMFunZCy2pxf					44.804	20.4651	anonymous	EN	Yes I have experience operating using TLS and/or RALS	Serbia	Male	59	188	7.5	Right-handed	Other	UGI and Bariatric	Greater than 15 years	15 to 20 hours	Mild (Can be ignored)	Mild (Can be ignored)	Mild (Can be ignored)	Moderate (Interferes with task/ concentration)	None	None	Severe (Required cessation or significant adjustment only to current task)	Severe (Required cessation or significant adjustment only to current task)	None	None	None	Mild (Can be ignored)	Mild (Can be ignored)	None	None	None	None	None	None	None	None	None
2022-08-01 09:02:06	2022-08-01 09:08:03	IP Address	85.48.235.22	100	356	TRUE	2022-08-01 09:08:04	R_24B0u5yf7yS6KpR					39.3848	-3.2038	anonymous	EN	Yes I have experience operating using TLS and/or RALS	Spain	Male	59	178	2002-01-06	Right-handed	General		Greater than 15 years	More than 20 hours	None	Severe (Required cessation or significant adjustment only to current task)	Moderate (Interferes with task/ concentration)	Mild (Can be ignored)	None	None	None	None	None	None	None	None	Moderate (Interferes with task/ concentration)	None	None	None	None	None	None	None	None	None
2022-08-01 09:19:22	2022-08-01 09:26:16	IP Address	187.162.45.139	100	414	TRUE	2022-08-01 09:26:17	R_27J8pekGi4fwAQj					25.6554	-100.326	anonymous	EN		Mexico	Male	38	175	7.5	Right-handed	General		10 to 15 years	5 to 10 hours	Severe (Required cessation or significant adjustment only to current task)	Moderate (Interferes with task/ concentration)	None	Moderate (Interferes with task/ concentration)	Mild (Can be ignored)	Mild (Can be ignored)	None	None	None	Mild (Can be ignored)	None	None	None	None	Mild (Can be ignored)	None	Mild (Can be ignored)	None	None	None	Moderate (Interferes with task/ concentration)	None
2022-08-01 09:30:01	2022-08-01 09:38:05	IP Address	101.56.48.78	100	484	TRUE	2022-08-01 09:38:05	R_2QfJkiAfBs7mGFW					45.4722	9.1922	anonymous	EN	Yes I have experience operating using TLS and/or RALS	Italy	Male	59	175	7,5	Right-handed	General		Greater than 15 years	10 to 15 hours	Mild (Can be ignored)	None	None	None	None	Mild (Can be ignored)	None	Moderate (Interferes with task/ concentration)	Moderate (Interferes with task/ concentration)	Mild (Can be ignored)	Mild (Can be ignored)	Moderate (Interferes with task/ concentration)	None	None	None	None	None	None	None	None	None	None
2022-08-01 09:53:15	2022-08-01 09:59:45	IP Address	146.241.216.38	100	389	TRUE	2022-08-01 09:59:45	R_1gGsjx5sB1DXvKl					45.4722	9.1922	anonymous	EN	Yes I have experience operating using TLS and/or RALS	Italy	Male	66	196	8	Right-handed	General		Greater than 15 years	5 to 10 hours	None	None	None	None	None	Mild (Can be ignored)	None	None	None	None	None	None	None	None	None	None	Moderate (Interferes with task/ concentration)	Mild (Can be ignored)	None	None	None	None
2022-08-01 10:51:49	2022-08-01 10:52:07	IP Address	94.189.195.180	100	18	TRUE	2022-08-01 10:52:08	R_3qJo9HbBAdpCI3K					44.804	20.4651	anonymous	EN	No
2022-08-01 10:52:33	2022-08-01 10:57:16	IP Address	94.189.195.180	100	282	TRUE	2022-08-01 10:57:16	R_0xQhHASkM6Axhfz					44.804	20.4651	anonymous	EN	Yes I have experience operating using TLS and/or RALS	Serbia	Male	56	188	8	Right-handed	Gastrointestinal		Greater than 15 years	5 to 10 hours	Moderate (Interferes with task/ concentration)	Moderate (Interferes with task/ concentration)	Moderate (Interferes with task/ concentration)	Mild (Can be ignored)	Mild (Can be ignored)	None	Mild (Can be ignored)	None	None	None	None	None	None	Severe ((Required cessation or significant adjustment only to current task)	None	None	None	Moderate (Interferes with task/ concentration)	None	Moderate (Interferes with task/ concentration)	None	None
2022-08-01 11:16:39	2022-08-01 11:28:17	IP Address	93.159.19.231	100	698	TRUE	2022-08-01 11:28:18	R_1rk9jaMBr8TXpqv					52.2296	21.0067	anonymous	EN	Yes I have experience operating using TLS and/or RALS	Poland	Male	49	178	7.5	Ambidextrous	Colorectal		Greater than 15 years	5 to 10 hours	None	None	None	Mild (Can be ignored)	None	None	None	None	None	Moderate (Interferes with task/ concentration)	None	None	None	None	None	None	None	None	None	None	None	None
2022-08-01 11:21:00	2022-08-01 11:29:33	IP Address	151.47.33.201	100	512	TRUE	2022-08-01 11:29:34	R_2PBxUaU7oOsh7F4					43.1479	12.1097	anonymous	EN	Yes I have experience operating using TLS and/or RALS	Italy	Male	46	187	7	Right-handed	Colorectal		Greater than 15 years	5 to 10 hours	None	None	None	Mild (Can be ignored)	None	None	None	None	None	Mild (Can be ignored)	Mild (Can be ignored)	None	None	None	Mild (Can be ignored)	Mild (Can be ignored)	None	None	None	None	None	None
2022-08-01 11:58:11	2022-08-01 12:04:34	IP Address	84.121.66.95	100	383	TRUE	2022-08-01 12:04:34	R_2QM7cTydUAhCOX7					37.9921	-1.1201	anonymous	EN	Yes I have experience operating using TLS and/or RALS	Spain	Male	30	178	7	Right-handed	General		5 to 10 years	5 to 10 hours	Moderate (Interferes with task/ concentration)	Moderate (Interferes with task/ concentration)	Moderate (Interferes with task/ concentration)	Mild (Can be ignored)	Moderate (Interferes with task/ concentration)	Mild (Can be ignored)	Mild (Can be ignored)	Mild (Can be ignored)	Mild (Can be ignored)	Moderate (Interferes with task/ concentration)	Severe (Required cessation or significant adjustment only to current task)	None	None	None	None	None	None	None	None	None	None	None
2022-08-01 12:16:57	2022-08-01 12:24:45	IP Address	223.191.33.183	100	468	TRUE	2022-08-01 12:24:46	R_3EglfpXyozqeGwJ					22.518	88.3832	anonymous	EN	Yes I have experience operating using TLS and/or RALS	India	Male	43	178	7.5	Right-handed	Other	Surgical oncology	10 to 15 years	5 to 10 hours	Mild (Can be ignored)	Mild (Can be ignored)	Mild (Can be ignored)	Moderate (Interferes with task/ concentration)	Mild (Can be ignored)	None	Mild (Can be ignored)	Mild (Can be ignored)	Mild (Can be ignored)	Mild (Can be ignored)	Moderate (Interferes with task/ concentration)	Mild (Can be ignored)	None	None	None	None	None	None	None	None	Mild (Can be ignored)	Mild (Can be ignored)
2022-08-01 12:33:43	2022-08-01 12:55:59	IP Address	79.118.151.53	100	1336	TRUE	2022-08-01 12:55:59	R_3k25M5OzHdN0Dy6					45.6524	25.6109	anonymous	EN	Yes I have experience operating using TLS and/or RALS	Romania	Female	36	177	6.5	Ambidextrous	Colorectal		5 to 10 years	1 to 5 hours	Moderate (Interferes with task/ concentration)	Mild (Can be ignored)	None	None	None	None	None	Mild (Can be ignored)	None	None	None	Mild (Can be ignored)	None	Mild (Can be ignored)	None	None	None	None	None	None	None	None
2022-08-01 14:29:18	2022-08-01 14:40:04	IP Address	194.104.125.22	100	646	TRUE	2022-08-01 14:40:05	R_2R7A0Wx2yFI4iw2					51.6243	4.7405	anonymous	EN	Yes I have experience operating using TLS and/or RALS	Netherlands	Male	63	185	7,5	Right-handed	Colorectal		Greater than 15 years	1 to 5 hours	Mild (Can be ignored)	Mild (Can be ignored)	Mild (Can be ignored)	Mild (Can be ignored)	Moderate (Interferes with task/ concentration)	Mild (Can be ignored)	Mild (Can be ignored)	None	None	Moderate (Interferes with task/ concentration)	None	None	None	None	None	None	None	None	Mild (Can be ignored)	Mild (Can be ignored)	Moderate (Interferes with task/ concentration)	Moderate (Interferes with task/ concentration)
2022-08-01 14:47:44	2022-08-01 14:54:12	IP Address	185.84.124.79	100	387	TRUE	2022-08-01 14:54:12	R_2WNfwHGBWhmQiEv					48.8323	2.4075	anonymous	EN	Yes I have experience operating using TLS and/or RALS	Italy	Male	51	178	7,5	Right-handed	Gastrointestinal		Greater than 15 years	10 to 15 hours	Mild (Can be ignored)	Mild (Can be ignored)	Mild (Can be ignored)	Mild (Can be ignored)	None	None	None	None	None	None	Mild (Can be ignored)	None	None	None	None	None	None	None	None	None	None	None
2022-08-01 17:01:04	2022-08-01 17:04:25	IP Address	133.87.101.209	100	200	TRUE	2022-08-01 17:04:25	R_3GjMJpoNUTSUqqL					43.048	141.367	anonymous	EN	Yes I have experience operating using TLS and/or RALS	Japan	Male	51	182	7.5	Right-handed	Gastrointestinal		Greater than 15 years	5 to 10 hours	None	None	None	None	None	None	Moderate (Interferes with task/ concentration)	None	None	None	None	None	None	None	None	None	None	None	None	None	None	None
2022-08-01 23:50:40	2022-08-01 23:52:38	IP Address	195.29.104.22	100	117	TRUE	2022-08-01 23:52:38	R_2uZNMJeGBQ6n6jp					43.5098	16.4411	anonymous	EN	No
2022-08-01 23:53:02	2022-08-02 00:02:55	IP Address	195.29.104.22	100	592	TRUE	2022-08-02 00:02:55	R_3P4tfm6Oy3oWQM4					43.5098	16.4411	anonymous	EN	Yes I have experience operating using TLS and/or RALS	Serbia	Male	51	183	8	Ambidextrous	General		Greater than 15 years	10 to 15 hours	None	None	Mild (Can be ignored)	Moderate (Interferes with task/ concentration)	Moderate (Interferes with task/ concentration)	None	None	Moderate (Interferes with task/ concentration)	None	None	Mild (Can be ignored)	None	None	None	None	None	None	None	None	None	None	None
2022-08-02 01:07:34	2022-08-02 01:11:49	IP Address	89.96.206.4	100	255	TRUE	2022-08-02 01:11:50	R_3hxtQAJF7Uh1eI3					45.4722	9.1922	anonymous	EN	Yes I have experience operating using TLS and/or RALS	Italy	Male	33	185	7.5	Right-handed	General		3 to 5 years	1 to 5 hours	None	None	None	None	None	Moderate (Interferes with task/ concentration)	None	None	None	None	None	None	None	None	Moderate (Interferes with task/ concentration)	Moderate (Interferes with task/ concentration)	None	None	None	None	None	None
2022-08-02 02:30:39	2022-08-02 02:35:56	IP Address	143.225.122.194	100	316	TRUE	2022-08-02 02:35:56	R_2AXSmefDcFDPd3u					41.1207	13.8881	anonymous	EN	Yes I have experience operating using TLS and/or RALS	Italy	Male	40	185	8	Right-handed	Gastrointestinal		Greater than 15 years	5 to 10 hours	None	Moderate (Interferes with task/ concentration)	None	None	Moderate (Interferes with task/ concentration)	None	None	None	None	None	None	None	None	None	None	None	None	None	None	None	None	None
2022-08-02 03:01:52	2022-08-02 03:10:03	IP Address	39.71.193.128	100	490	TRUE	2022-08-02 03:10:03	R_2UgTbdUvxRXSueu					36.6756	117.021	anonymous	EN	Yes I have experience operating using TLS and/or RALS	China	Male	58	165	7.5	Right-handed	General		Greater than 15 years	15 to 20 hours	Moderate (Interferes with task/ concentration)	Severe (Required cessation or significant adjustment only to current task)	Moderate (Interferes with task/ concentration)	Mild (Can be ignored)	Moderate (Interferes with task/ concentration)	Mild (Can be ignored)	Moderate (Interferes with task/ concentration)	Moderate (Interferes with task/ concentration)	Moderate (Interferes with task/ concentration)	Moderate (Interferes with task/ concentration)	Mild (Can be ignored)	Moderate (Interferes with task/ concentration)	Moderate (Interferes with task/ concentration)	Mild (Can be ignored)	Moderate (Interferes with task/ concentration)	Moderate (Interferes with task/ concentration)	Mild (Can be ignored)	Moderate (Interferes with task/ concentration)	Mild (Can be ignored)	Mild (Can be ignored)	Mild (Can be ignored)	Mild (Can be ignored)
2022-08-02 03:51:20	2022-08-02 04:01:57	IP Address	5.90.0.62	100	637	TRUE	2022-08-02 04:01:58	R_YbhfqXLjNzVxIRj					45.0496	7.6636	anonymous	EN	Yes I have experience operating using TLS and/or RALS	Italy	Male	41	189	7 and 1/2	Right-handed	General		10 to 15 years	1 to 5 hours	Moderate (Interferes with task/ concentration)	Moderate (Interferes with task/ concentration)	Moderate (Interferes with task/ concentration)	Moderate (Interferes with task/ concentration)	None	None	None	None	None	Mild (Can be ignored)	None	Moderate (Interferes with task/ concentration)	Mild (Can be ignored)	None	Mild (Can be ignored)	Moderate (Interferes with task/ concentration)	Moderate (Interferes with task/ concentration)	Mild (Can be ignored)	None	None	None	None
2022-08-02 04:11:29	2022-08-02 04:24:03	IP Address	37.161.171.222	100	753	TRUE	2022-08-02 04:24:04	R_2V7lWKD6EnaNjCN					43.1479	12.1097	anonymous	EN	Yes I have experience operating using TLS and/or RALS	Italy	Male	42	170	7	Right-handed	Other	Hepatobiliary	10 to 15 years	5 to 10 hours	Mild (Can be ignored)	Mild (Can be ignored)	Mild (Can be ignored)	Mild (Can be ignored)	None	None	None	None	None	Moderate (Interferes with task/ concentration)	Moderate (Interferes with task/ concentration)	Mild (Can be ignored)	None	None	Mild (Can be ignored)	None	None	None	Mild (Can be ignored)	None	None	None
2022-08-02 04:57:54	2022-08-02 05:15:22	IP Address	85.172.107.201	100	1047	TRUE	2022-08-02 05:15:22	R_3j1FBGqUDCfSmBW					45.0355	38.975	anonymous	EN	Yes I have experience operating using TLS and/or RALS	Russian Federation	Male	58	178	8	Right-handed	Other	General, bariatric, colorectal, GI	Greater than 15 years	5 to 10 hours	Mild (Can be ignored)	Mild (Can be ignored)	Mild (Can be ignored)	Mild (Can be ignored)	None	Moderate (Interferes with task/ concentration)	None	None	None	Mild (Can be ignored)	None	Moderate (Interferes with task/ concentration)	None	None	None	None	None	None	None	None	None	None
2022-08-02 05:26:38	2022-08-02 06:03:39	IP Address	93.63.254.45	100	2220	TRUE	2022-08-02 06:03:40	R_27evk5f8HirxjkW					41.8904	12.5126	anonymous	EN	Yes I have experience operating using TLS and/or RALS	Italy	Male	36	175	7	Ambidextrous	Colorectal		5 to 10 years	1 to 5 hours	Severe (Required cessation or significant adjustment only to current task)	Moderate (Interferes with task/ concentration)	Severe (Required cessation or significant adjustment only to current task)	Severe (Required cessation or significant adjustment only to current task)	Mild (Can be ignored)	None	None	Mild (Can be ignored)	None	None	None	None	None	None	None	None	None	None	None	None	None	None
2022-08-02 06:49:42	2022-08-02 06:56:28	IP Address	89.96.108.209	100	406	TRUE	2022-08-02 06:56:29	R_xlOWO6Cs3d4QVAB					45.4722	9.1922	anonymous	EN	Yes I have experience operating using TLS and/or RALS	Italy	Female	40	158	6	Right-handed	Colorectal		10 to 15 years	10 to 15 hours	None	Moderate (Interferes with task/ concentration)	Mild (Can be ignored)	Mild (Can be ignored)	None	Mild (Can be ignored)	None	None	None	None	None	Moderate (Interferes with task/ concentration)	None	Mild (Can be ignored)	Moderate (Interferes with task/ concentration)	Mild (Can be ignored)	None	None	None	None	None	None
2022-08-02 09:41:56	2022-08-02 09:50:55	IP Address	86.126.29.179	100	539	TRUE	2022-08-02 09:50:56	R_1IvgWoKrQt8BuHW					44.4024	25.9128	anonymous	EN	Yes I have experience operating using TLS and/or RALS	Romania	Female	35	168	6	Right-handed	General		5 to 10 years	1 to 5 hours	None	Mild (Can be ignored)	None	Moderate (Interferes with task/ concentration)	None	Severe (Required cessation or significant adjustment only to current task)	None	None	Mild (Can be ignored)	None	Moderate (Interferes with task/ concentration)	Mild (Can be ignored)	Mild (Can be ignored)	Moderate (Interferes with task/ concentration)	Mild (Can be ignored)	Mild (Can be ignored)	Mild (Can be ignored)	Mild (Can be ignored)	Mild (Can be ignored)	Mild (Can be ignored)	Moderate (Interferes with task/ concentration)	Mild (Can be ignored)
2022-08-02 10:02:04	2022-08-02 10:07:18	IP Address	86.120.52.80	100	313	TRUE	2022-08-02 10:07:18	R_1GvlKqudDJUwj9t					44.318	23.7967	anonymous	EN	Yes I have experience operating using TLS and/or RALS	Romania	Male	31	188	8	Right-handed	General		5 to 10 years	5 to 10 hours	Moderate (Interferes with task/ concentration)	Moderate (Interferes with task/ concentration)	Moderate (Interferes with task/ concentration)	Moderate (Interferes with task/ concentration)	Mild (Can be ignored)	Moderate (Interferes with task/ concentration)	Mild (Can be ignored)	Moderate (Interferes with task/ concentration)	Moderate (Interferes with task/ concentration)	Mild (Can be ignored)	Mild (Can be ignored)	Moderate (Interferes with task/ concentration)	Moderate (Interferes with task/ concentration)	Mild (Can be ignored)	Mild (Can be ignored)	Mild (Can be ignored)	Mild (Can be ignored)	Mild (Can be ignored)	Mild (Can be ignored)	Mild (Can be ignored)	Mild (Can be ignored)	Mild (Can be ignored)
2022-08-02 09:57:50	2022-08-02 10:07:46	IP Address	92.40.174.110	100	596	TRUE	2022-08-02 10:07:47	R_2149ESW9KlZuFmk					51.4964	-0.1224	anonymous	EN	Yes I have experience operating using TLS and/or RALS	United Kingdom of Great Britain and Northern Ireland	Male	69	183	8	Right-handed	Other	Biliary	Greater than 15 years	10 to 15 hours	None	Moderate (Interferes with task/ concentration)	None	Mild (Can be ignored)	None	None	None	None	None	None	None	None	None	None	None	Mild (Can be ignored)	None	None	None	None	None	None
2022-08-02 12:04:27	2022-08-02 12:13:04	IP Address	85.48.189.254	100	517	TRUE	2022-08-02 12:13:05	R_1InHYl2ZYnSydqT					40.4163	-3.6934	anonymous	EN	Yes I have experience operating using TLS and/or RALS	Spain	Female	38	163	6.5	Right-handed	Colorectal		10 to 15 years	5 to 10 hours	Mild (Can be ignored)	None	Mild (Can be ignored)	Moderate (Interferes with task/ concentration)	None	None	Mild (Can be ignored)	None	None	None	None	Moderate (Interferes with task/ concentration)	None	None	Moderate (Interferes with task/ concentration)	Moderate (Interferes with task/ concentration)	Moderate (Interferes with task/ concentration)	None	None	None	None	None
2022-08-02 14:50:21	2022-08-02 15:02:59	IP Address	45.139.212.176	100	757	TRUE	2022-08-02 15:02:59	R_9HyiR2DZCYubCIV					37.9842	23.7353	anonymous	EN		Greece	Female	61	165	6.5	Left-handed	General		Greater than 15 years	1 to 5 hours	Mild (Can be ignored)	Moderate (Interferes with task/ concentration)	Moderate (Interferes with task/ concentration)	Mild (Can be ignored)	Mild (Can be ignored)	None	Mild (Can be ignored)	None	None	Mild (Can be ignored)	None	Mild (Can be ignored)	Moderate (Interferes with task/ concentration)	None	Mild (Can be ignored)	None	Mild (Can be ignored)	Mild (Can be ignored)	None	None	None	Mild (Can be ignored)
2022-08-02 17:23:25	2022-08-02 17:34:44	IP Address	151.37.45.2	100	679	TRUE	2022-08-02 17:34:44	R_2tnDjaBVXBiE7Fc					43.1479	12.1097	anonymous	EN	Yes I have experience operating using TLS and/or RALS	Italy	Female	26	173	6,5	Right-handed	Gastrointestinal		0 to 2 years	10 to 15 hours	Mild (Can be ignored)	Moderate (Interferes with task/ concentration)	Mild (Can be ignored)	None	Moderate (Interferes with task/ concentration)	Mild (Can be ignored)	Mild (Can be ignored)	Moderate (Interferes with task/ concentration)	Moderate (Interferes with task/ concentration)	None	Mild (Can be ignored)	None	None	Mild (Can be ignored)	Mild (Can be ignored)	Mild (Can be ignored)	Mild (Can be ignored)	None	None	None	None	None
2022-08-02 20:47:01	2022-08-02 20:58:11	IP Address	109.166.129.174	100	670	TRUE	2022-08-02 20:58:12	R_29tyiUVV8wr0z6R					44.4117	26.0422	anonymous	EN	Yes I have experience operating using TLS and/or RALS	Romania	Male	51	174	7	Right-handed	General		Greater than 15 years	5 to 10 hours	Mild (Can be ignored)	Mild (Can be ignored)	Moderate (Interferes with task/ concentration)	None	None	Moderate (Interferes with task/ concentration)	None	Severe (Required cessation or significant adjustment only to current task)	None	Moderate (Interferes with task/ concentration)	Moderate (Interferes with task/ concentration)	Mild (Can be ignored)	Mild (Can be ignored)	None	Moderate (Interferes with task/ concentration)	Mild (Can be ignored)	Mild (Can be ignored)	Mild (Can be ignored)	Mild (Can be ignored)	None	None	None
2022-08-02 23:22:39	2022-08-02 23:22:56	IP Address	46.166.46.119	100	16	TRUE	2022-08-02 23:22:56	R_2AGWG05ylq5R8V0					47.0042	28.8574	anonymous	EN	No
2022-08-03 00:13:42	2022-08-03 00:19:15	IP Address	193.134.32.99	100	332	TRUE	2022-08-03 00:19:16	R_ODNu6L6NI4CbvNv					47.4234	9.3696	anonymous	EN	Yes I have experience operating using TLS and/or RALS	Switzerland	Male	61	179	7.5	Right-handed	General		Greater than 15 years	5 to 10 hours	None	None	None	None	None	None	None	None	None	None	None	None	None	None	None	None	None	None	None	None	None	None
2022-08-03 01:29:22	2022-08-03 01:35:13	IP Address	85.153.237.125	100	351	TRUE	2022-08-03 01:35:14	R_1LNWcMDlLMb13OQ					37.0695	35.0907	anonymous	EN	No
2022-08-03 03:18:04	2022-08-03 03:23:20	IP Address	151.36.5.119	100	316	TRUE	2022-08-03 03:23:21	R_2fD2KOLh1sRGmHF					45.4722	9.1922	anonymous	EN	Yes I have experience operating using TLS and/or RALS	Italy	Male	38	178	7,5	Right-handed	General		5 to 10 years	1 to 5 hours	None	None	Mild (Can be ignored)	None	None	None	None	None	None	None	Mild (Can be ignored)	None	None	None	None	None	None	None	None	None	None	None
2022-08-03 03:12:51	2022-08-03 03:31:50	IP Address	151.251.249.77	100	1138	TRUE	2022-08-03 03:31:56	R_6RkAlydFWdVTxIt					42.6951	23.325	anonymous	EN	Yes I have experience operating using TLS and/or RALS	Bulgaria	Male	55	180	7	Ambidextrous	Colorectal		Greater than 15 years	15 to 20 hours	Severe (Required cessation or significant adjustment only to current task)	Very severe (Required cessation or significant adjustment to current and future tasks (work or recreational))	Moderate (Interferes with task/ concentration)	Moderate (Interferes with task/ concentration)	Moderate (Interferes with task/ concentration)	Mild (Can be ignored)	Moderate (Interferes with task/ concentration)	Mild (Can be ignored)	Moderate (Interferes with task/ concentration)	Moderate (Interferes with task/ concentration)	Moderate (Interferes with task/ concentration)	Severe ((Required cessation or significant adjustment only to current task)	Moderate (Interferes with task/ concentration)	Mild (Can be ignored)	Severe ((Required cessation or significant adjustment only to current task)	Moderate (Interferes with task/ concentration)	Severe ((Required cessation or significant adjustment only to current task)	Mild (Can be ignored)	Moderate (Interferes with task/ concentration)	Mild (Can be ignored)	Severe ((Required cessation or significant adjustment only to current task)	Mild (Can be ignored)
2022-07-28 17:39:12	2022-07-28 17:46:03	IP Address	188.28.53.11	34	410	FALSE	2022-08-04 17:46:10	R_3Grfxq1OMSDrK1j							anonymous	EN	Yes I have experience operating using TLS and/or RALS	United Kingdom of Great Britain and Northern Ireland	Male	48	178		Right-handed	Bariatric		Greater than 15 years
2022-08-05 17:28:52	2022-08-05 17:44:28	IP Address	31.209.140.184	100	936	TRUE	2022-08-05 17:44:29	R_Tt1MlBcMBc8iCOt					64.0661	-21.962	anonymous	EN	Yes I have experience operating using TLS and/or RALS	Poland	Female	39	173	6.5	Right-handed	General		10 to 15 years	5 to 10 hours	None	Moderate (Interferes with task/ concentration)	Mild (Can be ignored)	None	None	Mild (Can be ignored)	None	None	None	None	Moderate (Interferes with task/ concentration)	None	None	None	None	None	None	None	None	None	None	None
2022-08-06 04:17:40	2022-08-06 04:40:46	IP Address	78.190.226.81	100	1386	TRUE	2022-08-06 04:40:47	R_232ZNRaphPkHzWp					39.9988	26.2363	anonymous	EN	Yes I have experience operating using TLS and/or RALS	Germany	Male	55	187	7.5	Right-handed	Gastrointestinal		Greater than 15 years	5 to 10 hours	Mild (Can be ignored)	Moderate (Interferes with task/ concentration)	Severe (Required cessation or significant adjustment only to current task)	Severe (Required cessation or significant adjustment only to current task)	None	None	Moderate (Interferes with task/ concentration)	Severe (Required cessation or significant adjustment only to current task)	None	None	None	None	None	None	None	Mild (Can be ignored)	None	None	None	None	None	None
2022-08-06 07:30:07	2022-08-06 07:37:47	IP Address	101.56.198.160	100	459	TRUE	2022-08-06 07:37:48	R_3R7SDY1wpikxyfr					45.0914	7.6639	anonymous	EN	Yes I have experience operating using TLS and/or RALS	Italy	Male	41	174	7	Right-handed	Colorectal		10 to 15 years	10 to 15 hours	None	None	Mild (Can be ignored)	Moderate (Interferes with task/ concentration)	None	None	None	None	None	Mild (Can be ignored)	Mild (Can be ignored)	Moderate (Interferes with task/ concentration)	None	None	Mild (Can be ignored)	None	None	None	None	None	None	None
2022-08-06 07:29:26	2022-08-06 07:29:52	IP Address	101.56.198.160	100	25	TRUE	2022-08-06 07:44:56	R_2R7IRzEyYdzdqHg					45.0914	7.6639	anonymous	EN	No
2022-08-06 07:40:41	2022-08-06 07:46:34	IP Address	195.136.227.207	100	353	TRUE	2022-08-06 07:46:35	R_1PZe1FOEJrdy8FX					51.1043	17.0335	anonymous	EN	Yes I have experience operating using TLS and/or RALS	Poland	Male	41	172	7	Right-handed	Colorectal		5 to 10 years	10 to 15 hours	None	Mild (Can be ignored)	Mild (Can be ignored)	Mild (Can be ignored)	None	None	None	None	None	Mild (Can be ignored)	None	Mild (Can be ignored)	None	Mild (Can be ignored)	Mild (Can be ignored)	None	None	None	None	None	None	None
2022-08-06 15:15:54	2022-08-06 15:22:51	IP Address	192.36.34.245	100	416	TRUE	2022-08-06 15:22:51	R_cFTejaifMHMHxKh					59.8551	17.6343	anonymous	EN		Sweden	Female	58	164			Gastrointestinal		Greater than 15 years	1 to 5 hours	Mild (Can be ignored)	Mild (Can be ignored)	None	None	None	Mild (Can be ignored)	None	None	None	None	None	Moderate (Interferes with task/ concentration)	None	None	Moderate (Interferes with task/ concentration)	Moderate (Interferes with task/ concentration)	Mild (Can be ignored)	Mild (Can be ignored)	None	None	None	None
2022-08-07 02:24:15	2022-08-07 02:34:19	IP Address	5.90.77.190	100	603	TRUE	2022-08-07 02:34:19	R_1MMTsrrjCNfBTo0					45.4742	9.1994	anonymous	EN	Yes I have experience operating using TLS and/or RALS	Italy	Male	62	172	7.5	Right-handed	General		10 to 15 years	5 to 10 hours	Mild (Can be ignored)	Mild (Can be ignored)	Moderate (Interferes with task/ concentration)	None	None	Mild (Can be ignored)	None	Moderate (Interferes with task/ concentration)	None	Mild (Can be ignored)	None	None	None	None	Mild (Can be ignored)	Moderate (Interferes with task/ concentration)	None	Moderate (Interferes with task/ concentration)	None	None	None	None
2022-08-07 02:53:28	2022-08-07 03:00:46	IP Address	151.34.55.173	100	437	TRUE	2022-08-07 03:00:46	R_1oeg9YUXpacNZ8b					45.4722	9.1922	anonymous	EN	Yes I have experience operating using TLS and/or RALS	Italy	Male	36	167	7	Right-handed	Gastrointestinal		3 to 5 years	1 to 5 hours	Severe (Required cessation or significant adjustment only to current task)	Severe (Required cessation or significant adjustment only to current task)	Mild (Can be ignored)	Severe (Required cessation or significant adjustment only to current task)	Mild (Can be ignored)	None	Mild (Can be ignored)	None	None	None	Moderate (Interferes with task/ concentration)	Moderate (Interferes with task/ concentration)	None	None	Moderate (Interferes with task/ concentration)	Moderate (Interferes with task/ concentration)	None	None	None	None	None	None
2022-08-07 05:37:14	2022-08-07 05:44:29	IP Address	77.241.226.20	100	435	TRUE	2022-08-07 05:44:30	R_1poswYkJL8desaq					52.3564	4.8802	anonymous	EN	Yes I have experience operating using TLS and/or RALS	Spain	Male	34	181	7.5	Right-handed	Colorectal		3 to 5 years	5 to 10 hours	Moderate (Interferes with task/ concentration)	Moderate (Interferes with task/ concentration)	Moderate (Interferes with task/ concentration)	Mild (Can be ignored)	None	None	None	None	None	Mild (Can be ignored)	Mild (Can be ignored)	None	None	Mild (Can be ignored)	None	None	Mild (Can be ignored)	None	None	None	None	None
2022-08-07 14:40:06	2022-08-07 14:47:13	IP Address	86.156.85.32	100	426	TRUE	2022-08-07 14:47:13	R_2EavL8dnZbVthXG					51.2105	-1.5001	anonymous	EN	Yes I have experience operating using TLS and/or RALS	United Kingdom of Great Britain and Northern Ireland	Male	43	179	71/2	Right-handed	Colorectal		Greater than 15 years	5 to 10 hours	None	Mild (Can be ignored)	Moderate (Interferes with task/ concentration)	Severe (Required cessation or significant adjustment only to current task)	None	Moderate (Interferes with task/ concentration)	None	None	None	Moderate (Interferes with task/ concentration)	None	Moderate (Interferes with task/ concentration)	Mild (Can be ignored)	Moderate (Interferes with task/ concentration)	Moderate (Interferes with task/ concentration)	Moderate (Interferes with task/ concentration)	Moderate (Interferes with task/ concentration)	Mild (Can be ignored)	None	None	None	None
2022-08-01 03:09:23	2022-08-01 03:10:29	IP Address	193.204.171.2	34	66	FALSE	2022-08-08 03:10:34	R_3I4anwcrpAPbjpR							anonymous	EN	Yes I have experience operating using TLS and/or RALS	Italy	Male	50	184	7.5	Right-handed	Colorectal		Greater than 15 years
2022-08-01 03:18:39	2022-08-01 03:18:52	IP Address	90.167.203.3	3	13	FALSE	2022-08-08 03:18:56	R_3njVENvOxcfp6v4							anonymous	EN
2022-08-01 03:18:39	2022-08-01 03:22:27	IP Address	217.113.212.10	62	227	FALSE	2022-08-08 03:22:28	R_24qGyDm6zRxd00x							anonymous	EN		Italy	Male	48	174	7	Right-handed	General		Greater than 15 years	5 to 10 hours	None	Mild (Can be ignored)	None	None	None	Mild (Can be ignored)	None	None	None	None	None	None	None	None	None	None	None	None	Mild (Can be ignored)	None	Mild (Can be ignored)	None
2022-08-01 03:28:34	2022-08-01 03:28:41	IP Address	158.148.82.161	3	7	FALSE	2022-08-08 03:28:44	R_5A6jBwKkoHW9LnX							anonymous	EN
2022-08-01 03:41:32	2022-08-01 03:43:06	IP Address	86.193.37.197	34	93	FALSE	2022-08-08 03:47:22	R_3s4dfcyTVnnJjM4							anonymous	EN	Yes I have experience operating using TLS and/or RALS	United Kingdom of Great Britain and Northern Ireland	Male	53	174	7	Right-handed	Colorectal		Greater than 15 years
2022-08-01 03:42:34	2022-08-01 03:43:17	IP Address	209.97.178.101	3	43	FALSE	2022-08-08 03:47:33	R_2uWJqu4wNBWoMtT							anonymous	EN
2022-08-01 03:27:53	2022-08-01 03:40:59	IP Address	102.188.32.191	34	786	FALSE	2022-08-08 03:47:49	R_2OI11f8Jj3dnPOy							anonymous	EN	Yes I have experience operating using TLS and/or RALS	Egypt	Male	66	174	7.5	Right-handed	Gastrointestinal		Greater than 15 years
2022-08-01 03:44:00	2022-08-01 03:44:39	IP Address	86.57.214.216	7	38	FALSE	2022-08-08 03:49:19	R_vfb8q7sedQpAoF3							anonymous	EN	Yes I have experience operating using TLS and/or RALS
2022-08-01 04:47:51	2022-08-01 04:47:59	IP Address	133.45.187.121	7	8	FALSE	2022-08-08 04:48:03	R_UH2P2FN7HRHhw53							anonymous	EN	Yes I have experience operating using TLS and/or RALS
2022-08-01 04:27:23	2022-08-01 04:27:39	IP Address	86.126.184.172	3	15	FALSE	2022-08-08 04:51:10	R_a64D9yd5cpRL7Oh							anonymous	EN
2022-08-01 05:41:51	2022-08-01 05:42:19	IP Address	45.139.213.219	3	28	FALSE	2022-08-08 05:42:23	R_30jYSD7vHXfAEXd							anonymous	EN
2022-08-01 05:49:47	2022-08-01 05:50:36	IP Address	176.201.181.145	34	48	FALSE	2022-08-08 05:50:38	R_2S2DsPoteRzEA34							anonymous	EN	Yes I have experience operating using TLS and/or RALS	Italy	Male	36	1.77	7. 1/2	Ambidextrous	Colorectal		5 to 10 years
2022-08-01 06:06:52	2022-08-01 06:07:52	IP Address	91.139.204.42	34	60	FALSE	2022-08-08 06:07:53	R_2oiolGWeXNlO2tj							anonymous	EN	Yes I have experience operating using TLS and/or RALS	Bulgaria	Male	38	183	7.5	Left-handed	General		5 to 10 years
2022-08-01 06:15:23	2022-08-01 06:16:41	IP Address	5.168.202.43	34	77	FALSE	2022-08-08 06:16:46	R_25tq6nwcRvt6dFW							anonymous	EN	Yes I have experience operating using TLS and/or RALS	Italy	Male	40	185	8	Right-handed	Gastrointestinal		Greater than 15 years
2022-08-01 07:06:10	2022-08-01 07:09:18	IP Address	190.130.107.126	34	187	FALSE	2022-08-08 07:09:28	R_zdpkwmH2AZnPj45							anonymous	EN	Yes I have experience operating using TLS and/or RALS	Colombia	Male	50	171	7.5	Left-handed	Bariatric		10 to 15 years
2022-08-01 08:02:34	2022-08-01 08:02:41	IP Address	5.91.65.93	3	7	FALSE	2022-08-08 08:02:44	R_3pgwN9iEMjYj5DL							anonymous	EN
2022-08-01 08:23:34	2022-08-01 08:23:52	IP Address	77.46.147.200	3	18	FALSE	2022-08-08 08:23:52	R_3rOESiLQJnW8yWx							anonymous	EN
2022-08-01 08:59:32	2022-08-01 08:59:47	IP Address	208.127.199.10	3	14	FALSE	2022-08-08 08:59:56	R_WD6edld0h9eRZ97							anonymous	EN
2022-08-01 09:08:36	2022-08-01 09:08:48	IP Address	83.187.162.20	7	11	FALSE	2022-08-08 09:08:48	R_1JLvedDdcrZb2Ng							anonymous	EN	Yes I have experience operating using TLS and/or RALS
2022-08-01 09:20:45	2022-08-01 09:20:52	IP Address	193.207.201.206	3	7	FALSE	2022-08-08 09:20:55	R_1ISf3Hb9U4FuEP4							anonymous	EN
2022-08-08 08:43:45	2022-08-08 09:25:40	IP Address	86.121.137.162	100	2515	TRUE	2022-08-08 09:25:40	R_2zUeEcgyhMWJJB1					44.4117	26.0422	anonymous	EN	Yes I have experience operating using TLS and/or RALS	Romania	Male	34	183	7,5	Right-handed	General		5 to 10 years	10 to 15 hours	Moderate (Interferes with task/ concentration)	Mild (Can be ignored)	Mild (Can be ignored)	Mild (Can be ignored)	Mild (Can be ignored)	Moderate (Interferes with task/ concentration)	Mild (Can be ignored)	Mild (Can be ignored)	Mild (Can be ignored)	Mild (Can be ignored)	Mild (Can be ignored)	None	None	None	None	None	None	None	Mild (Can be ignored)	Mild (Can be ignored)	None	None
2022-08-01 09:32:25	2022-08-01 09:33:46	IP Address	146.66.137.217	34	80	FALSE	2022-08-08 09:34:04	R_129nenmZyZ6S8kz							anonymous	EN	Yes I have experience operating using TLS and/or RALS	Spain	Male	65	183	7.5	Right-handed	Gastrointestinal		Greater than 15 years
2022-08-01 10:25:49	2022-08-01 10:26:08	IP Address	86.49.242.254	3	19	FALSE	2022-08-08 10:26:10	R_1ff07Wl5OdRbxpV							anonymous	EN
2022-08-01 11:24:23	2022-08-01 11:24:34	IP Address	5.54.163.141	7	10	FALSE	2022-08-08 11:24:34	R_AulRSj4kENRX8gF							anonymous	EN	Yes I have experience operating using TLS and/or RALS
2022-08-01 12:14:58	2022-08-01 12:15:11	IP Address	46.56.188.194	3	12	FALSE	2022-08-08 12:15:13	R_2b0IYojaBOybyWO							anonymous	EN
2022-08-01 13:02:50	2022-08-01 13:04:40	IP Address	83.10.26.204	34	110	FALSE	2022-08-08 13:04:49	R_2OGCoLclE6Dayz7							anonymous	EN	Yes I have experience operating using TLS and/or RALS	Poland	Male	39	176	7.5	Right-handed	Bariatric		10 to 15 years
2022-08-01 13:20:00	2022-08-01 13:20:20	IP Address	93.40.240.183	3	20	FALSE	2022-08-08 13:20:25	R_2WAJG3wnzjp7D38							anonymous	EN
2022-08-01 15:26:11	2022-08-01 15:30:49	IP Address	77.160.75.196	62	277	FALSE	2022-08-08 15:30:52	R_UL80Om5fxwjpf0t							anonymous	EN	Yes I have experience operating using TLS and/or RALS	Netherlands	Male	38	185	7.5	Right-handed	Colorectal		5 to 10 years	15 to 20 hours	Mild (Can be ignored)	Mild (Can be ignored)	Mild (Can be ignored)	Mild (Can be ignored)	Mild (Can be ignored)	None	None	None	None	None	None	None	None	None	None	None	None	None	None	None	None	None
2022-08-01 22:01:31	2022-08-01 22:01:49	IP Address	93.37.120.52	3	17	FALSE	2022-08-08 22:01:52	R_sh9BXPbQxcpRvi1							anonymous	EN
2022-08-01 23:25:00	2022-08-01 23:25:29	IP Address	94.66.204.45	7	28	FALSE	2022-08-08 23:25:33	R_248W6zrONEtVCqo							anonymous	EN	Yes I have experience operating using TLS and/or RALS
2022-08-02 03:29:45	2022-08-02 03:30:31	IP Address	147.162.241.198	3	46	FALSE	2022-08-09 03:35:11	R_1rJpD5FHBch2GUm							anonymous	EN
2022-08-03 03:29:19	2022-08-03 03:29:37	IP Address	151.57.168.183	7	18	FALSE	2022-08-10 03:37:55	R_3iU7gR8gOZwv3lW							anonymous	EN	Yes I have experience operating using TLS and/or RALS
2022-08-10 05:05:18	2022-08-10 05:11:09	IP Address	77.83.12.221	100	350	TRUE	2022-08-10 05:11:09	R_3et6UIwxhWs9jvP					45.7059	9.5872	anonymous	EN	Yes I have experience operating using TLS and/or RALS	Italy	Male	38	174	7.5	Right-handed	General		5 to 10 years	More than 20 hours	Moderate (Interferes with task/ concentration)	Mild (Can be ignored)	Mild (Can be ignored)	None	None	None	None	None	None	None	Moderate (Interferes with task/ concentration)	None	None	None	None	None	None	None	None	None	None	None
2022-08-03 15:11:10	2022-08-03 15:13:07	IP Address	78.83.190.215	34	116	FALSE	2022-08-10 15:13:10	R_1rBTWRDoukaJscn							anonymous	EN	Yes I have experience operating using TLS and/or RALS	Bulgaria	Male	48	175	42	Right-handed	General		5 to 10 years
2022-08-12 09:02:51	2022-08-12 09:13:17	IP Address	5.224.240.77	100	626	TRUE	2022-08-12 09:13:18	R_1FtRRGVKAOPB4fZ					42.8618	-2.6513	anonymous	EN	Yes I have experience operating using TLS and/or RALS	Spain	Male	51	178	7	Right-handed	Colorectal		10 to 15 years	1 to 5 hours	Mild (Can be ignored)	None	Mild (Can be ignored)	Mild (Can be ignored)	None	None	None	Mild (Can be ignored)	None	Mild (Can be ignored)	Mild (Can be ignored)	Mild (Can be ignored)	Mild (Can be ignored)	Mild (Can be ignored)	None	None	Mild (Can be ignored)	None	None	None	None	None
2022-08-12 09:10:38	2022-08-12 09:16:47	IP Address	213.233.108.78	100	368	TRUE	2022-08-12 09:16:47	R_2TuzdrMFJ0FHwlx					44.4117	26.0422	anonymous	EN	Yes I have experience operating using TLS and/or RALS	Romania	Male	53	175	7.5	Right-handed	General		Greater than 15 years	1 to 5 hours	None	None	None	Mild (Can be ignored)	None	None	None	Mild (Can be ignored)	None	None	None	None	None	None	Mild (Can be ignored)	None	None	None	None	None	None	None
2022-08-12 09:14:17	2022-08-12 09:21:05	IP Address	109.166.134.243	100	407	TRUE	2022-08-12 09:21:06	R_2EyGZ27O1Bie3dc					44.4117	26.0422	anonymous	EN	Yes I have experience operating using TLS and/or RALS	Romania	Male	38	189	8	Right-handed	Colorectal		5 to 10 years	5 to 10 hours	Mild (Can be ignored)	Moderate (Interferes with task/ concentration)	Mild (Can be ignored)	Mild (Can be ignored)	Severe (Required cessation or significant adjustment only to current task)	Severe (Required cessation or significant adjustment only to current task)	Mild (Can be ignored)	Mild (Can be ignored)	None	Moderate (Interferes with task/ concentration)	Moderate (Interferes with task/ concentration)	Moderate (Interferes with task/ concentration)	Mild (Can be ignored)	Mild (Can be ignored)	Moderate (Interferes with task/ concentration)	Mild (Can be ignored)	Mild (Can be ignored)	Moderate (Interferes with task/ concentration)	Mild (Can be ignored)	Mild (Can be ignored)	Mild (Can be ignored)	None
2022-08-12 09:11:25	2022-08-12 09:22:28	IP Address	46.161.103.12	100	663	TRUE	2022-08-12 09:22:28	R_1d9Nt3HSpkSaBY5					42.0943	19.097	anonymous	EN		Serbia	Male	57	185	7.5	Right-handed	Colorectal		Greater than 15 years	1 to 5 hours	Moderate (Interferes with task/ concentration)	Moderate (Interferes with task/ concentration)	Mild (Can be ignored)	Severe (Required cessation or significant adjustment only to current task)	None	None	None	None	None	None	Moderate (Interferes with task/ concentration)	Mild (Can be ignored)	None	None	Severe ((Required cessation or significant adjustment only to current task)	Mild (Can be ignored)	None	Mild (Can be ignored)	None	None	None	None
2022-08-12 09:22:26	2022-08-12 09:22:41	IP Address	46.140.1.89	100	15	TRUE	2022-08-12 09:22:42	R_1PZdLk1l22HE0Ep					47.3952	8.4925	anonymous	EN	No
2022-08-12 09:44:18	2022-08-12 09:44:39	IP Address	194.24.159.225	100	20	TRUE	2022-08-12 09:44:39	R_2V2Xeo88qSDfbbg					48.1951	16.3483	anonymous	EN	No
2022-08-12 09:36:16	2022-08-12 09:54:23	IP Address	217.113.212.10	100	1086	TRUE	2022-08-12 09:54:24	R_1H02kBFyjubyBAC					45.7355	7.322	anonymous	EN	Yes I have experience operating using TLS and/or RALS	Italy	Female	43	168	6	Right-handed	Bariatric		10 to 15 years	5 to 10 hours	None	None	None	None	None	Moderate (Interferes with task/ concentration)	None	None	None	None	None	Moderate (Interferes with task/ concentration)	None	None	Mild (Can be ignored)	Severe ((Required cessation or significant adjustment only to current task)	Mild (Can be ignored)	Mild (Can be ignored)	Mild (Can be ignored)	Mild (Can be ignored)	None	None
2022-08-12 09:53:15	2022-08-12 09:56:43	IP Address	109.148.208.15	100	208	TRUE	2022-08-12 09:56:44	R_5vGGSVEq7VzweuR					50.8422	-1.7914	anonymous	EN	Yes I have experience operating using TLS and/or RALS	United Kingdom of Great Britain and Northern Ireland	Male	53	182	7.5	Right-handed	Colorectal		Greater than 15 years	5 to 10 hours	Moderate (Interferes with task/ concentration)	Moderate (Interferes with task/ concentration)	None	None	None	None	None	None	None	None	None	Mild (Can be ignored)	None	None	Moderate (Interferes with task/ concentration)	None	None	None	None	None	None	None
2022-08-12 10:01:59	2022-08-12 10:08:33	IP Address	84.3.59.57	100	393	TRUE	2022-08-12 10:08:33	R_1d0LVbPDmS1u2Qa					46.6539	21.2868	anonymous	EN	Yes I have experience operating using TLS and/or RALS	Hungary	Male	38	178	7.5	Right-handed	General		10 to 15 years	5 to 10 hours	Mild (Can be ignored)	Moderate (Interferes with task/ concentration)	Mild (Can be ignored)	Moderate (Interferes with task/ concentration)	None	None	Mild (Can be ignored)	None	None	None	Mild (Can be ignored)	None	None	None	None	None	None	None	None	None	None	None
2022-08-12 10:11:05	2022-08-12 10:16:13	IP Address	93.122.250.33	100	307	TRUE	2022-08-12 10:16:13	R_2sZ1aTBTKzqbE4u					45.6524	25.6109	anonymous	EN	Yes I have experience operating using TLS and/or RALS	Romania	Male	28	188	85	Right-handed	General		3 to 5 years	More than 20 hours	Mild (Can be ignored)	Moderate (Interferes with task/ concentration)	Mild (Can be ignored)	Mild (Can be ignored)	Mild (Can be ignored)	Mild (Can be ignored)	Mild (Can be ignored)	Mild (Can be ignored)	Mild (Can be ignored)	Mild (Can be ignored)	Mild (Can be ignored)	Mild (Can be ignored)	Mild (Can be ignored)	Mild (Can be ignored)	Mild (Can be ignored)	Mild (Can be ignored)	Mild (Can be ignored)	Mild (Can be ignored)	Mild (Can be ignored)	Mild (Can be ignored)	Mild (Can be ignored)	Mild (Can be ignored)
2022-08-12 10:10:59	2022-08-12 10:18:28	IP Address	130.79.54.10	100	449	TRUE	2022-08-12 10:18:29	R_2D8gMxsIyNbSiqm					48.5855	7.7418	anonymous	EN	Yes I have experience operating using TLS and/or RALS	France	Male	63	173	8	Right-handed	Bariatric		Greater than 15 years	15 to 20 hours	Mild (Can be ignored)	Mild (Can be ignored)	Mild (Can be ignored)	Mild (Can be ignored)	None	None	None	None	None	None	None	None	None	None	None	None	None	None	None	None	None	None
2022-08-12 10:12:02	2022-08-12 10:19:52	IP Address	130.192.136.29	100	470	TRUE	2022-08-12 10:19:53	R_2Tz04LY8GdW2GgH					45.0914	7.6639	anonymous	EN	Yes I have experience operating using TLS and/or RALS	Italy	Male	54	175	7.5	Right-handed	General		Greater than 15 years	15 to 20 hours	None	Severe (Required cessation or significant adjustment only to current task)	None	Moderate (Interferes with task/ concentration)	None	None	None	Mild (Can be ignored)	None	None	None	Mild (Can be ignored)	None	None	Severe ((Required cessation or significant adjustment only to current task)	Mild (Can be ignored)	None	None	None	None	None	None
2022-08-12 10:10:17	2022-08-12 10:23:23	IP Address	188.64.207.56	100	786	TRUE	2022-08-12 10:23:23	R_2WvC3LL5vhf3Iry					32.0821	34.8122	anonymous	EN	Yes I have experience operating using TLS and/or RALS	Israel	Male	56	178	8. 5	Right-handed	Other	Foregut	Greater than 15 years	10 to 15 hours	None	None	None	Moderate (Interferes with task/ concentration)	Moderate (Interferes with task/ concentration)	None	None	Very severe (Required cessation or significant adjustment to current and future tasks (work or recreational))	None	None	None	None	None	None	None	None	None	None	None	None	None	None
2022-08-12 10:37:30	2022-08-12 10:42:50	IP Address	85.26.80.144	100	319	TRUE	2022-08-12 10:42:50	R_300qYdI2sO6OpcS					50.6631	5.53	anonymous	EN	Yes I have experience operating using TLS and/or RALS	Belgium	Female	50	167	6,5	Right-handed	Colorectal		10 to 15 years	10 to 15 hours	Moderate (Interferes with task/ concentration)	Mild (Can be ignored)	None	Moderate (Interferes with task/ concentration)	Mild (Can be ignored)	Mild (Can be ignored)	Mild (Can be ignored)	None	None	Mild (Can be ignored)	Moderate (Interferes with task/ concentration)	None	None	None	None	None	None	None	None	None	None	None
2022-08-12 10:51:43	2022-08-12 10:58:59	IP Address	83.48.38.70	100	435	TRUE	2022-08-12 10:58:59	R_zVaZTZyYHm40u7n					40.4441	-3.8137	anonymous	EN	Yes I have experience operating using TLS and/or RALS	Spain	Male	66	172	7,5	Right-handed	Gastrointestinal		Greater than 15 years	5 to 10 hours	Moderate (Interferes with task/ concentration)	Moderate (Interferes with task/ concentration)	Mild (Can be ignored)	None	Mild (Can be ignored)	Mild (Can be ignored)	None	None	None	None	None	None	None	None	None	None	None	None	None	None	None	None
2022-08-12 10:57:30	2022-08-12 11:04:36	IP Address	195.65.152.122	100	425	TRUE	2022-08-12 11:04:36	R_3szw4Ff5zVKwgNt					47.3661	8.5243	anonymous	EN	Yes I have experience operating using TLS and/or RALS	Switzerland	Male	48	178	8	Right-handed	Colorectal		Greater than 15 years	More than 20 hours	Mild (Can be ignored)	Mild (Can be ignored)	None	Mild (Can be ignored)	None	None	None	None	Very severe (Required cessation or significant adjustment to current and future tasks (work or recreational))	Mild (Can be ignored)	None	None	None	None	None	None	None	None	None	None	None	None
2022-08-12 11:08:24	2022-08-12 11:13:40	IP Address	62.101.104.152	100	316	TRUE	2022-08-12 11:13:41	R_7Ty1WZREK0NP7ih					45.4722	9.1922	anonymous	EN	Yes I have experience operating using TLS and/or RALS	Italy	Male	38	180	7.5	Right-handed	Gastrointestinal		5 to 10 years	5 to 10 hours	Mild (Can be ignored)	Mild (Can be ignored)	None	Moderate (Interferes with task/ concentration)	None	None	None	None	None	Mild (Can be ignored)	None	Mild (Can be ignored)	None	None	Moderate (Interferes with task/ concentration)	Moderate (Interferes with task/ concentration)	None	None	None	None	None	None
2022-08-12 11:03:11	2022-08-12 11:14:08	IP Address	212.201.115.17	100	656	TRUE	2022-08-12 11:14:08	R_1rHuNma5S3zFDvh					51.972	7.6002	anonymous	EN	Yes I have experience operating using TLS and/or RALS	Germany	Male	49	173	7.5	Right-handed	Colorectal		Greater than 15 years	5 to 10 hours	None	Moderate (Interferes with task/ concentration)	None	Moderate (Interferes with task/ concentration)	None	None	None	Mild (Can be ignored)	None	None	None	None	None	None	None	None	None	None	None	None	None	None
2022-08-12 11:08:24	2022-08-12 11:17:10	IP Address	86.125.8.193	100	526	TRUE	2022-08-12 11:17:10	R_2f1YBv4osfdS7rA					44.4117	26.0422	anonymous	EN	Yes I have experience operating using TLS and/or RALS	Romania	Male	58	182	8	Right-handed	General		Greater than 15 years	1 to 5 hours	Mild (Can be ignored)	Mild (Can be ignored)	Mild (Can be ignored)	None	None	None	None	None	None	None	None	None	None	None	None	None	None	None	Mild (Can be ignored)	Mild (Can be ignored)	None	None
2022-08-12 11:17:02	2022-08-12 11:23:25	IP Address	94.191.136.152	100	382	TRUE	2022-08-12 11:23:25	R_ywp2A5riq3uZHMt					59.3247	18.056	anonymous	EN	Yes I have experience operating using TLS and/or RALS	Sweden	Male	68	183	8	Right-handed	Colorectal		Greater than 15 years	10 to 15 hours	None	None	None	None	None	None	None	Mild (Can be ignored)	None	None	Mild (Can be ignored)	None	None	None	None	Mild (Can be ignored)	None	None	None	None	None	None
2022-08-12 11:15:35	2022-08-12 11:26:33	IP Address	101.56.82.81	100	657	TRUE	2022-08-12 11:26:33	R_27O5cbQhfGsoI2M					41.1122	16.8547	anonymous	EN	Yes I have experience operating using TLS and/or RALS	Italy	Male	49	186	7,5	Right-handed	General		10 to 15 years	5 to 10 hours	None	Mild (Can be ignored)	Mild (Can be ignored)	None	Mild (Can be ignored)	Moderate (Interferes with task/ concentration)	Mild (Can be ignored)	None	Mild (Can be ignored)	None	Mild (Can be ignored)	Moderate (Interferes with task/ concentration)	Mild (Can be ignored)	None	Moderate (Interferes with task/ concentration)	Moderate (Interferes with task/ concentration)	Moderate (Interferes with task/ concentration)	Moderate (Interferes with task/ concentration)	Mild (Can be ignored)	Mild (Can be ignored)	None	None
2022-08-12 11:34:56	2022-08-12 11:42:18	IP Address	95.90.215.125	100	442	TRUE	2022-08-12 11:42:19	R_1KvQvVgUqPfAvI6					51.0289	13.8222	anonymous	EN	Yes I have experience operating using TLS and/or RALS	Germany	Male	37	196	8.5	Right-handed	Gastrointestinal		3 to 5 years	1 to 5 hours	None	Mild (Can be ignored)	Mild (Can be ignored)	Mild (Can be ignored)	None	None	None	None	None	None	Mild (Can be ignored)	Mild (Can be ignored)	Mild (Can be ignored)	Moderate (Interferes with task/ concentration)	None	None	Mild (Can be ignored)	None	None	None	Mild (Can be ignored)	Mild (Can be ignored)
2022-08-12 12:41:35	2022-08-12 12:49:33	IP Address	86.125.85.109	100	477	TRUE	2022-08-12 12:49:34	R_eWDtipCIocWAHMR					45.5498	25.3799	anonymous	EN	Yes I have experience operating using TLS and/or RALS	Romania	Male	50	181	8	Right-handed	General		10 to 15 years	5 to 10 hours	Mild (Can be ignored)	Moderate (Interferes with task/ concentration)	None	None	None	None	None	None	Moderate (Interferes with task/ concentration)	Moderate (Interferes with task/ concentration)	None	None	None	None	None	None	None	None	None	None	None	None
2022-08-12 12:58:29	2022-08-12 12:58:54	IP Address	92.40.195.23	100	25	TRUE	2022-08-12 12:58:55	R_3PF84kwn52oFU6n					51.4964	-0.1224	anonymous	EN	No
2022-08-12 14:29:40	2022-08-12 14:59:02	IP Address	93.41.32.180	100	1761	TRUE	2022-08-12 14:59:02	R_3zc0oE6GpnrOoM1					43.5939	13.5086	anonymous	EN	Yes I have experience operating using TLS and/or RALS	Italy	Female	43	160	6,5	Right-handed	Bariatric		10 to 15 years	5 to 10 hours	None	Mild (Can be ignored)	None	Mild (Can be ignored)	None	Moderate (Interferes with task/ concentration)	None	Moderate (Interferes with task/ concentration)	None	None	None	Moderate (Interferes with task/ concentration)	None	Moderate (Interferes with task/ concentration)	None	None	None	None	None	None	None	None
2022-08-12 14:54:05	2022-08-12 15:05:04	IP Address	78.83.190.215	100	659	TRUE	2022-08-12 15:05:04	R_2ScR88L2UsFg0jq					42.6951	23.325	anonymous	EN	Yes I have experience operating using TLS and/or RALS	Bulgaria	Male	48	175	42	Right-handed	General		10 to 15 years	10 to 15 hours	Moderate (Interferes with task/ concentration)	Moderate (Interferes with task/ concentration)	Moderate (Interferes with task/ concentration)	Moderate (Interferes with task/ concentration)	Mild (Can be ignored)	None	None	Moderate (Interferes with task/ concentration)	Mild (Can be ignored)	Mild (Can be ignored)	Moderate (Interferes with task/ concentration)	Severe ((Required cessation or significant adjustment only to current task)	Moderate (Interferes with task/ concentration)	Moderate (Interferes with task/ concentration)	Mild (Can be ignored)	Moderate (Interferes with task/ concentration)	Mild (Can be ignored)	Mild (Can be ignored)	Moderate (Interferes with task/ concentration)	Mild (Can be ignored)	Mild (Can be ignored)	Moderate (Interferes with task/ concentration)
2022-08-12 15:50:27	2022-08-12 16:03:59	IP Address	165.16.35.2	100	811	TRUE	2022-08-12 16:03:59	R_3JmG5LNWYR8ziq9					32.1159	20.0654	anonymous	EN	Yes I have experience operating using TLS and/or RALS	Libyan Arab Jamahiriya	Male	54y	179cm	8	Right-handed	Gastrointestinal		Greater than 15 years	5 to 10 hours	None	None	None	None	None	None	None	None	None	None	None	None	None	Mild (Can be ignored)	None	None	None	None	None	None	None	None
2022-08-12 17:03:00	2022-08-12 17:30:36	IP Address	202.236.174.153	100	1656	TRUE	2022-08-12 17:30:36	R_rrROkdakSLPMShX					35.1858	136.903	anonymous	EN	Yes I have experience operating using TLS and/or RALS	Japan	Male	46	169	6.5	Ambidextrous	Gastrointestinal		Greater than 15 years	0 to 1 hours	Mild (Can be ignored)	Moderate (Interferes with task/ concentration)	None	None	None	Mild (Can be ignored)	Moderate (Interferes with task/ concentration)	None	None	Moderate (Interferes with task/ concentration)	Moderate (Interferes with task/ concentration)	None	None	None	None	None	None	None	None	None	None	None
2022-08-12 17:52:24	2022-08-12 18:00:00	IP Address	93.47.43.46	100	456	TRUE	2022-08-12 18:00:01	R_1GUjceqLOXmThgq					41.8904	12.5126	anonymous	EN	Yes I have experience operating using TLS and/or RALS	Italy	Male	33	176	7	Right-handed	Other	HPB Surgery	3 to 5 years	10 to 15 hours	None	None	None	Mild (Can be ignored)	None	None	None	Mild (Can be ignored)	None	None	None	None	None	None	None	None	None	None	None	None	None	None
2022-08-12 18:12:59	2022-08-12 18:21:34	IP Address	77.97.178.73	100	515	TRUE	2022-08-12 18:21:35	R_3iOpfs53AXrhuBX					51.3488	-0.0321	anonymous	EN	Yes I have experience operating using TLS and/or RALS	United Kingdom of Great Britain and Northern Ireland	Female	57	166	6.5	Right-handed	General		Greater than 15 years	5 to 10 hours	Mild (Can be ignored)	Mild (Can be ignored)	Mild (Can be ignored)	Moderate (Interferes with task/ concentration)	Mild (Can be ignored)	Mild (Can be ignored)	Mild (Can be ignored)	Mild (Can be ignored)	Mild (Can be ignored)	Mild (Can be ignored)	Moderate (Interferes with task/ concentration)	Moderate (Interferes with task/ concentration)	Mild (Can be ignored)	None	Moderate (Interferes with task/ concentration)	Mild (Can be ignored)	Mild (Can be ignored)	Mild (Can be ignored)	None	None	None	None
2022-08-12 18:50:05	2022-08-12 19:07:25	IP Address	211.196.225.250	100	1040	TRUE	2022-08-12 19:07:25	R_2DUgCJeMPEXKaWV					37.5024	127.123	anonymous	EN	Yes I have experience operating using TLS and/or RALS	South Korea	Male	58	168	6	Right-handed	Gastrointestinal		Greater than 15 years	15 to 20 hours	Moderate (Interferes with task/ concentration)	Moderate (Interferes with task/ concentration)	Moderate (Interferes with task/ concentration)	Moderate (Interferes with task/ concentration)	Mild (Can be ignored)	Moderate (Interferes with task/ concentration)	Moderate (Interferes with task/ concentration)	Severe (Required cessation or significant adjustment only to current task)	Moderate (Interferes with task/ concentration)	Moderate (Interferes with task/ concentration)	Severe (Required cessation or significant adjustment only to current task)	Moderate (Interferes with task/ concentration)	Mild (Can be ignored)	Mild (Can be ignored)	Moderate (Interferes with task/ concentration)	Moderate (Interferes with task/ concentration)	Mild (Can be ignored)	Moderate (Interferes with task/ concentration)	Moderate (Interferes with task/ concentration)	Moderate (Interferes with task/ concentration)	Moderate (Interferes with task/ concentration)	Moderate (Interferes with task/ concentration)
2022-08-12 23:34:04	2022-08-12 23:37:06	IP Address	81.185.167.55	100	181	TRUE	2022-08-12 23:37:07	R_2CWcD10RkWaSQG7					45.748	4.85	anonymous	EN	No
2022-08-12 23:33:24	2022-08-12 23:42:51	IP Address	62.74.57.81	100	566	TRUE	2022-08-12 23:42:51	R_O8bndt2UcQ9QEa5					37.9842	23.7353	anonymous	EN	Yes I have experience operating using TLS and/or RALS	Greece	Male	52	180	7,5	Right-handed	General		5 to 10 years	5 to 10 hours	None	None	Mild (Can be ignored)	None	None	None	None	Mild (Can be ignored)	None	None	None	None	None	None	None	None	None	None	None	None	None	None
2022-08-06 00:12:14	2022-08-06 00:13:38	IP Address	151.37.0.169	34	83	FALSE	2022-08-13 00:13:42	R_3ML75esuULVmUF2							anonymous	EN	Yes I have experience operating using TLS and/or RALS	Italy	Male	37	186	45	Right-handed	Gastrointestinal		5 to 10 years
2022-08-13 01:41:43	2022-08-13 01:51:03	IP Address	212.174.187.150	100	560	TRUE	2022-08-13 01:51:04	R_1Cql5iuNg0ayOF2					36.5398	32.0012	anonymous	EN	Yes I have experience operating using TLS and/or RALS	Lithuania	Male	35	178	7.5	Right-handed	Gastrointestinal		5 to 10 years	15 to 20 hours	Mild (Can be ignored)	Mild (Can be ignored)	Moderate (Interferes with task/ concentration)	None	Mild (Can be ignored)	Mild (Can be ignored)	Mild (Can be ignored)	Mild (Can be ignored)	None	Mild (Can be ignored)	None	Moderate (Interferes with task/ concentration)	None	Mild (Can be ignored)	Mild (Can be ignored)	Mild (Can be ignored)	None	None	None	None	Mild (Can be ignored)	Mild (Can be ignored)
2022-08-13 02:15:56	2022-08-13 02:27:32	IP Address	82.76.117.12	100	696	TRUE	2022-08-13 02:27:33	R_2vkmB228JKqO17m					47.1672	27.6083	anonymous	EN	Yes I have experience operating using TLS and/or RALS	Romania	Male	45	185	8	Right-handed	General		10 to 15 years	1 to 5 hours	Mild (Can be ignored)	Mild (Can be ignored)	Moderate (Interferes with task/ concentration)	Severe (Required cessation or significant adjustment only to current task)	Mild (Can be ignored)	None	None	Mild (Can be ignored)	None	Moderate (Interferes with task/ concentration)	Mild (Can be ignored)	None	None	None	None	None	None	None	None	None	None	None
2022-08-13 02:25:50	2022-08-13 02:35:55	IP Address	88.220.137.82	100	605	TRUE	2022-08-13 02:35:55	R_1ewttFid1zcfKoR					53.7771	20.4963	anonymous	EN	Yes I have experience operating using TLS and/or RALS	Poland	Male	43	179	7	Right-handed	Colorectal		10 to 15 years	5 to 10 hours	Moderate (Interferes with task/ concentration)	Mild (Can be ignored)	Mild (Can be ignored)	Moderate (Interferes with task/ concentration)	Moderate (Interferes with task/ concentration)	Moderate (Interferes with task/ concentration)	Mild (Can be ignored)	None	Mild (Can be ignored)	Mild (Can be ignored)	Mild (Can be ignored)	None	Mild (Can be ignored)	None	None	None	Mild (Can be ignored)	None	None	None	None	None
2022-08-13 03:48:09	2022-08-13 04:22:53	IP Address	147.91.111.165	100	2084	TRUE	2022-08-13 04:22:53	R_25AWhS03p0Y6PhP					44.8683	20.6358	anonymous	EN	Yes I have experience operating using TLS and/or RALS	Serbia	Male	38	185	8	Right-handed	Gastrointestinal		5 to 10 years	15 to 20 hours	Moderate (Interferes with task/ concentration)	Mild (Can be ignored)	Moderate (Interferes with task/ concentration)	Mild (Can be ignored)	None	Mild (Can be ignored)	None	None	None	None	Mild (Can be ignored)	None	None	None	None	None	None	None	None	None	None	None
2022-08-13 04:20:19	2022-08-13 04:37:40	IP Address	93.70.88.233	100	1040	TRUE	2022-08-13 04:37:40	R_2D1vWxdNZhlU3u6					45.4317	10.9859	anonymous	EN	Yes I have experience operating using TLS and/or RALS	Italy	Male	38	180	7,5	Ambidextrous	General		5 to 10 years	5 to 10 hours	None	None	None	Mild (Can be ignored)	None	None	None	None	None	Mild (Can be ignored)	None	None	None	None	None	None	None	None	None	None	None	None
2022-08-13 06:49:02	2022-08-13 07:00:21	IP Address	86.40.38.120	100	678	TRUE	2022-08-13 07:00:22	R_sHAztXjUWOOm17r					53.3597	-6.4496	anonymous	EN	Yes I have experience operating using TLS and/or RALS	United Kingdom of Great Britain and Northern Ireland	Male	62	174	8	Right-handed	General		Greater than 15 years	10 to 15 hours	Mild (Can be ignored)	Mild (Can be ignored)	Mild (Can be ignored)	Moderate (Interferes with task/ concentration)	Mild (Can be ignored)	Severe (Required cessation or significant adjustment only to current task)	Mild (Can be ignored)	Mild (Can be ignored)	Mild (Can be ignored)	Severe (Required cessation or significant adjustment only to current task)	Moderate (Interferes with task/ concentration)	Mild (Can be ignored)	Mild (Can be ignored)	Mild (Can be ignored)	Moderate (Interferes with task/ concentration)	Moderate (Interferes with task/ concentration)	Moderate (Interferes with task/ concentration)	Moderate (Interferes with task/ concentration)	Moderate (Interferes with task/ concentration)	Moderate (Interferes with task/ concentration)	Severe ((Required cessation or significant adjustment only to current task)	Severe ((Required cessation or significant adjustment only to current task)
2022-08-13 07:14:44	2022-08-13 07:19:56	IP Address	77.73.244.222	100	312	TRUE	2022-08-13 07:19:57	R_2BzIuqlppkbstsN					47.5654	7.5706	anonymous	EN	Yes I have experience operating using TLS and/or RALS	Switzerland	Male	32	186	7.5	Left-handed	General		3 to 5 years	1 to 5 hours	None	None	None	None	None	None	None	None	None	None	None	None	None	None	None	None	None	None	None	None	None	None
2022-08-13 08:42:43	2022-08-13 08:48:15	IP Address	84.88.74.3	100	332	TRUE	2022-08-13 08:48:16	R_246gCOngzMYfHcA					41.387	2.1701	anonymous	EN	Yes I have experience operating using TLS and/or RALS	Spain	Male	44	175	7.5	Right-handed	Bariatric		10 to 15 years	15 to 20 hours	None	None	None	None	None	None	None	None	Mild (Can be ignored)	None	None	None	None	None	Moderate (Interferes with task/ concentration)	None	None	None	None	None	None	None
2022-08-13 10:45:26	2022-08-13 11:01:55	IP Address	185.6.235.142	100	988	TRUE	2022-08-13 11:01:55	R_C2AkwHccBiXagEN					49.6113	6.1294	anonymous	EN	Yes I have experience operating using TLS and/or RALS	Luxembourg	Male	56	183	7.5	Ambidextrous	Other	Thoracic	Greater than 15 years	15 to 20 hours	Very severe (Required cessation or significant adjustment to current and future tasks (work or recreational))	Severe (Required cessation or significant adjustment only to current task)	Severe (Required cessation or significant adjustment only to current task)	Moderate (Interferes with task/ concentration)	None	None	Moderate (Interferes with task/ concentration)	Moderate (Interferes with task/ concentration)	None	Moderate (Interferes with task/ concentration)	Mild (Can be ignored)	Severe ((Required cessation or significant adjustment only to current task)	Mild (Can be ignored)	Mild (Can be ignored)	Severe ((Required cessation or significant adjustment only to current task)	Moderate (Interferes with task/ concentration)	Moderate (Interferes with task/ concentration)	Mild (Can be ignored)	Mild (Can be ignored)	None	None	None
2022-08-13 12:04:50	2022-08-13 12:15:56	IP Address	85.75.204.121	100	666	TRUE	2022-08-13 12:15:57	R_bsBjfhV1ZYpMyDT					38.9465	20.7523	anonymous	EN	Yes I have experience operating using TLS and/or RALS	Greece	Female	62	166	6.5	Left-handed	General		Greater than 15 years	1 to 5 hours	Moderate (Interferes with task/ concentration)	Moderate (Interferes with task/ concentration)	Moderate (Interferes with task/ concentration)	Severe (Required cessation or significant adjustment only to current task)	None	Moderate (Interferes with task/ concentration)	None	None	None	Moderate (Interferes with task/ concentration)	Moderate (Interferes with task/ concentration)	Mild (Can be ignored)	Mild (Can be ignored)	Mild (Can be ignored)	None	None	None	None	Moderate (Interferes with task/ concentration)	Moderate (Interferes with task/ concentration)	Moderate (Interferes with task/ concentration)	Moderate (Interferes with task/ concentration)
2022-08-14 00:39:59	2022-08-14 00:44:45	IP Address	126.87.212.189	100	285	TRUE	2022-08-14 00:44:45	R_2xPmDClvrCGapSB					34.6946	135.502	anonymous	EN	Yes I have experience operating using TLS and/or RALS	Japan	Male	57	170	7.5	Right-handed	Gastrointestinal		Greater than 15 years	5 to 10 hours	None	None	None	None	None	None	None	None	None	Mild (Can be ignored)	None	None	None	None	None	Moderate (Interferes with task/ concentration)	None	None	None	None	None	None
2022-08-07 02:41:58	2022-08-07 02:42:28	IP Address	46.123.231.197	7	30	FALSE	2022-08-14 02:42:34	R_2D2iqLPkbj6chDl							anonymous	EN	Yes I have experience operating using TLS and/or RALS
2022-08-12 13:43:51	2022-08-14 03:58:38	IP Address	5.90.8.144	100	137687	TRUE	2022-08-14 03:58:39	R_2WG5HmDN7NpEjJu					45.0914	7.6639	anonymous	EN	Yes I have experience operating using TLS and/or RALS	Italy	Male	59	191	8	Ambidextrous	General		Greater than 15 years	More than 20 hours	Mild (Can be ignored)	Mild (Can be ignored)	Severe (Required cessation or significant adjustment only to current task)	Severe (Required cessation or significant adjustment only to current task)	None	None	None	Severe (Required cessation or significant adjustment only to current task)	None	None	None	None	None	None	None	None	None	None	None	Mild (Can be ignored)	None	None
2022-08-14 04:02:25	2022-08-14 04:03:03	IP Address	93.36.7.134	100	38	TRUE	2022-08-14 04:03:03	R_2R9g6qWYPz9oQBA					43.1479	12.1097	anonymous	EN	No
2022-08-14 04:03:23	2022-08-14 04:08:00	IP Address	93.36.7.134	100	276	TRUE	2022-08-14 04:08:00	R_24OsHPw9rP7BbJP					43.1479	12.1097	anonymous	EN	Yes I have experience operating using TLS and/or RALS	Italy	Male	62	170	7,5	Right-handed	General		10 to 15 years	1 to 5 hours	None	None	None	None	None	None	None	None	None	None	None	Mild (Can be ignored)	None	None	None	None	None	None	None	None	None	None
2022-08-14 05:08:40	2022-08-14 05:16:32	IP Address	212.143.186.38	100	471	TRUE	2022-08-14 05:16:32	R_pGWonbi8imLHn3j					31.7808	35.2287	anonymous	EN	Yes I have experience operating using TLS and/or RALS	Israel	Male	49	181	7.5	Right-handed	Colorectal		10 to 15 years	5 to 10 hours	Mild (Can be ignored)	None	Mild (Can be ignored)	None	None	None	None	Moderate (Interferes with task/ concentration)	None	None	None	None	None	None	None	None	None	None	None	None	None	None
2022-08-14 11:28:03	2022-08-14 11:28:32	IP Address	85.209.112.178	100	28	TRUE	2022-08-14 11:28:32	R_1CqmE94VGc7W4Pt					45.0037	9.3953	anonymous	EN	No
2022-08-15 00:38:41	2022-08-15 00:49:02	IP Address	5.91.51.199	100	621	TRUE	2022-08-15 00:49:02	R_BLGCE8NSi95Nbpv					41.6401	13.4699	anonymous	EN	Yes I have experience operating using TLS and/or RALS	Italy	Male	40	180	7.5	Right-handed	General		5 to 10 years	1 to 5 hours	Moderate (Interferes with task/ concentration)	Mild (Can be ignored)	None	None	None	Mild (Can be ignored)	None	None	None	Mild (Can be ignored)	None	None	None	None	Severe ((Required cessation or significant adjustment only to current task)	Mild (Can be ignored)	None	None	None	None	None	None
2022-08-15 01:06:10	2022-08-15 01:42:54	IP Address	87.193.158.243	100	2203	TRUE	2022-08-15 01:42:54	R_3niP7bhd4GQIECT					51.3235	12.4266	anonymous	EN	Yes I have experience operating using TLS and/or RALS	Germany	Male	38	178	8	Right-handed	Gastrointestinal		10 to 15 years	10 to 15 hours	Moderate (Interferes with task/ concentration)	None	None	Very severe (Required cessation or significant adjustment to current and future tasks (work or recreational))	None	None	None	None	Mild (Can be ignored)	Mild (Can be ignored)	Mild (Can be ignored)	None	None	None	Mild (Can be ignored)	None	None	None	None	None	None	None
2022-08-15 02:15:33	2022-08-15 02:26:00	IP Address	213.153.171.226	100	626	TRUE	2022-08-15 02:26:00	R_3k4YmK63azDgrMr					40.7701	29.9987	anonymous	EN	Yes I have experience operating using TLS and/or RALS	Lithuania	Male	47	180	7,5	Right-handed	Gastrointestinal		5 to 10 years	5 to 10 hours	Mild (Can be ignored)	Severe (Required cessation or significant adjustment only to current task)	Mild (Can be ignored)	Mild (Can be ignored)	None	Mild (Can be ignored)	Mild (Can be ignored)	None	None	Moderate (Interferes with task/ concentration)	None	Moderate (Interferes with task/ concentration)	None	None	Moderate (Interferes with task/ concentration)	None	None	None	None	None	None	None
2022-08-15 09:05:30	2022-08-15 09:14:17	IP Address	145.224.68.34	100	527	TRUE	2022-08-15 09:14:18	R_1FtdNP1WSyXHU6C					53.3379	-6.2591	anonymous	EN	Yes I have experience operating using TLS and/or RALS	Ireland	Male	46	176	7.5	Ambidextrous	General		10 to 15 years	10 to 15 hours	Mild (Can be ignored)	None	None	Mild (Can be ignored)	Mild (Can be ignored)	Moderate (Interferes with task/ concentration)	Mild (Can be ignored)	None	None	None	None	None	None	Mild (Can be ignored)	None	None	Moderate (Interferes with task/ concentration)	Moderate (Interferes with task/ concentration)	Moderate (Interferes with task/ concentration)	Moderate (Interferes with task/ concentration)	Mild (Can be ignored)	Mild (Can be ignored)
2022-08-14 15:41:32	2022-08-15 14:17:39	IP Address	183.83.215.221	100	81366	TRUE	2022-08-15 14:17:39	R_1gBH0B6qYudwsGA					28.6542	77.2373	anonymous	EN		India	Male	32	154	7.5	Right-handed	General		3 to 5 years	10 to 15 hours	None	None	None	None	None	None	None	Mild (Can be ignored)	Mild (Can be ignored)	None	None	None	None	None	None	None	None	None	None	None	None	None
2022-08-16 01:50:58	2022-08-16 01:56:50	IP Address	212.57.20.210	100	351	TRUE	2022-08-16 01:56:50	R_5cnulL18hn5Z6HT					36.2073	36.1619	anonymous	EN	Yes I have experience operating using TLS and/or RALS	Turkey	Male	52	171	7,5	Right-handed	General		Greater than 15 years	1 to 5 hours	Mild (Can be ignored)	Mild (Can be ignored)	Mild (Can be ignored)	None	None	Mild (Can be ignored)	Moderate (Interferes with task/ concentration)	Mild (Can be ignored)	Mild (Can be ignored)	None	None	Mild (Can be ignored)	Mild (Can be ignored)	Mild (Can be ignored)	Moderate (Interferes with task/ concentration)	Mild (Can be ignored)	Moderate (Interferes with task/ concentration)	None	None	None	None	None
2022-08-16 06:46:20	2022-08-16 06:47:53	IP Address	84.199.123.252	100	93	TRUE	2022-08-16 06:47:54	R_1opakZ6tKjlN0rV					50.908	4.3045	anonymous	EN	No
2022-08-16 09:07:08	2022-08-16 09:07:56	IP Address	79.24.145.244	100	47	TRUE	2022-08-16 09:07:56	R_2w5eDEiSSWM26BT					45.7049	9.6698	anonymous	EN	No
2022-08-16 12:09:28	2022-08-16 12:16:57	IP Address	176.36.56.187	100	449	TRUE	2022-08-16 12:16:58	R_yVKytvkHUoiRzsR					50.458	30.5303	anonymous	EN	Yes I have experience operating using TLS and/or RALS	Ukraine	Male	53	186	8	Right-handed	General		Greater than 15 years	1 to 5 hours	Mild (Can be ignored)	Moderate (Interferes with task/ concentration)	None	None	None	Severe (Required cessation or significant adjustment only to current task)	None	None	None	Moderate (Interferes with task/ concentration)	Mild (Can be ignored)	None	Mild (Can be ignored)	None	Severe ((Required cessation or significant adjustment only to current task)	Moderate (Interferes with task/ concentration)	Mild (Can be ignored)	Moderate (Interferes with task/ concentration)	None	None	None	None
2022-08-18 01:21:57	2022-08-18 01:40:30	IP Address	85.153.234.81	100	1113	TRUE	2022-08-18 01:40:31	R_2U5EWE3hhJpe8Yq					37.0695	35.0907	anonymous	EN	Yes I have experience operating using TLS and/or RALS	Turkey	Male	62	178	M	Right-handed	General		Greater than 15 years	1 to 5 hours	Moderate (Interferes with task/ concentration)	Mild (Can be ignored)	Moderate (Interferes with task/ concentration)	Moderate (Interferes with task/ concentration)	Severe (Required cessation or significant adjustment only to current task)	Severe (Required cessation or significant adjustment only to current task)	Mild (Can be ignored)	Mild (Can be ignored)	Mild (Can be ignored)	Severe (Required cessation or significant adjustment only to current task)	Mild (Can be ignored)	Severe ((Required cessation or significant adjustment only to current task)	Severe ((Required cessation or significant adjustment only to current task)	Moderate (Interferes with task/ concentration)	Severe ((Required cessation or significant adjustment only to current task)	Severe ((Required cessation or significant adjustment only to current task)	Severe ((Required cessation or significant adjustment only to current task)	Severe ((Required cessation or significant adjustment only to current task)	Severe ((Required cessation or significant adjustment only to current task)	Severe ((Required cessation or significant adjustment only to current task)	Severe ((Required cessation or significant adjustment only to current task)	Severe ((Required cessation or significant adjustment only to current task)
2022-08-18 07:27:24	2022-08-18 07:39:55	IP Address	84.199.123.252	100	751	TRUE	2022-08-18 07:39:56	R_2f3W41LYr8HCRyt					50.908	4.3045	anonymous	EN	Yes I have experience operating using TLS and/or RALS	Belgium	Male	44	185	7,5	Right-handed	Bariatric		10 to 15 years	10 to 15 hours	Moderate (Interferes with task/ concentration)	Moderate (Interferes with task/ concentration)	Moderate (Interferes with task/ concentration)	None	Mild (Can be ignored)	None	None	None	None	None	None	None	None	None	Mild (Can be ignored)	None	None	None	None	None	None	None
2022-08-12 09:04:13	2022-08-12 09:04:50	IP Address	109.52.89.128	34	36	FALSE	2022-08-19 09:04:51	R_3QShxQm9p7YVone							anonymous	EN	Yes I have experience operating using TLS and/or RALS	Antigua and Barbuda	Male	44	12	5	Right-handed	Bariatric		5 to 10 years
2022-08-12 09:01:46	2022-08-12 09:06:13	IP Address	212.200.247.98	34	267	FALSE	2022-08-19 09:06:20	R_RzExRYD5ELamset							anonymous	EN	Yes I have experience operating using TLS and/or RALS	Serbia	Male	54	183	81/5	Right-handed	Gastrointestinal		3 to 5 years
2022-08-12 09:28:41	2022-08-12 09:29:23	IP Address	37.48.41.240	3	42	FALSE	2022-08-19 09:29:24	R_uyxQQcP5UCAWXi9							anonymous	EN
2022-08-12 09:44:59	2022-08-12 09:45:43	IP Address	194.24.159.225	34	43	FALSE	2022-08-19 09:45:46	R_rqzHu5uBhefIE9z							anonymous	EN	Yes I have experience operating using TLS and/or RALS	Austria	Male	55	190	7.5	Right-handed	Gastrointestinal		Greater than 15 years
2022-08-12 09:54:45	2022-08-12 09:54:54	IP Address	87.116.160.202	3	8	FALSE	2022-08-19 09:54:56	R_3Pw8FRfKDsYOveB							anonymous	EN
2022-08-12 10:02:26	2022-08-12 10:03:37	IP Address	176.201.159.4	34	70	FALSE	2022-08-19 10:03:37	R_3iBZMwI9Rj8TiCQ							anonymous	EN	Yes I have experience operating using TLS and/or RALS	Italy	Female	33	165	6,5	Right-handed	General		3 to 5 years
2022-08-12 11:29:56	2022-08-12 11:30:08	IP Address	87.239.245.205	3	11	FALSE	2022-08-19 11:30:10	R_1kOG4hg2Hx1F7UU							anonymous	EN
2022-08-12 11:59:47	2022-08-12 12:09:05	IP Address	185.53.197.231	62	557	FALSE	2022-08-19 12:09:06	R_12loxE9YvIqgkAu							anonymous	EN	Yes I have experience operating using TLS and/or RALS	Romania	Male	38	182	7.5	Right-handed	Colorectal		10 to 15 years	15 to 20 hours	Mild (Can be ignored)	Mild (Can be ignored)	None	Mild (Can be ignored)	Mild (Can be ignored)	Mild (Can be ignored)	None	Mild (Can be ignored)	None	Mild (Can be ignored)	None	Mild (Can be ignored)	Moderate (Interferes with task/ concentration)	None	None	None	None	None	None	None	None	None
2022-08-12 12:51:13	2022-08-12 12:51:50	IP Address	193.163.187.201	3	37	FALSE	2022-08-19 12:51:51	R_ymVEFNYBdVsZbIR							anonymous	EN
2022-08-12 12:58:09	2022-08-12 12:59:17	IP Address	213.171.96.178	34	68	FALSE	2022-08-19 12:59:19	R_32RSm9kbtONmyW9							anonymous	EN	Yes I have experience operating using TLS and/or RALS	Ukraine	Female	25	162	6	Right-handed	General		3 to 5 years
2022-08-12 13:11:16	2022-08-12 13:15:13	IP Address	200.68.183.57	3	237	FALSE	2022-08-19 13:15:17	R_3kHQ9vqpaMbpjpX							anonymous	EN
2022-08-12 13:45:27	2022-08-12 13:45:36	IP Address	188.180.110.11	3	9	FALSE	2022-08-19 13:45:40	R_1prOxVCFkIl47VG							anonymous	EN
2022-08-12 15:45:09	2022-08-12 15:45:31	IP Address	86.44.135.120	3	22	FALSE	2022-08-19 15:45:40	R_abprzLjtBK8nyBX							anonymous	EN
2022-08-12 10:03:40	2022-08-12 17:51:47	IP Address	93.47.43.46	7	28086	FALSE	2022-08-19 17:51:50	R_1qVaqHVa6Y1mstr							anonymous	EN	Yes I have experience operating using TLS and/or RALS
2022-08-12 18:26:17	2022-08-12 18:27:21	IP Address	106.194.199.64	3	64	FALSE	2022-08-19 18:27:29	R_1F5FlCoQ5VVDWtM							anonymous	EN
2022-08-12 23:23:21	2022-08-12 23:24:02	IP Address	5.55.34.51	3	41	FALSE	2022-08-19 23:24:06	R_263fkhmJGvHz3kj							anonymous	EN
2022-08-12 23:17:10	2022-08-12 23:23:58	IP Address	172.224.230.105	62	408	FALSE	2022-08-19 23:24:06	R_2489I8bRjQd7FWi							anonymous	EN	Yes I have experience operating using TLS and/or RALS	Kenya	Male	40	171 cm	7.5	Right-handed	General		5 to 10 years	1 to 5 hours	Moderate (Interferes with task/ concentration)	Moderate (Interferes with task/ concentration)	Moderate (Interferes with task/ concentration)	Moderate (Interferes with task/ concentration)	Mild (Can be ignored)	Mild (Can be ignored)	None	None	None	None	None	Moderate (Interferes with task/ concentration)	Mild (Can be ignored)	None	Mild (Can be ignored)	Mild (Can be ignored)	Mild (Can be ignored)	Mild (Can be ignored)	None	None	None	None
2022-08-12 23:37:26	2022-08-12 23:37:36	IP Address	81.185.167.55	3	9	FALSE	2022-08-19 23:37:37	R_1NzFq6YApq4KAek							anonymous	EN
2022-08-13 00:09:57	2022-08-13 00:10:38	IP Address	90.213.60.135	7	40	FALSE	2022-08-20 00:10:39	R_xrzba1PJ9H1qgDL							anonymous	EN	Yes I have experience operating using TLS and/or RALS
2022-08-13 00:20:10	2022-08-13 00:21:01	IP Address	109.166.130.163	34	51	FALSE	2022-08-20 00:21:04	R_1DPigqMekn7NyVU							anonymous	EN	Yes I have experience operating using TLS and/or RALS	Romania	Male	51	174	7,5	Right-handed	General		Greater than 15 years
2022-08-20 01:03:42	2022-08-20 01:32:05	IP Address	77.125.42.149	100	1702	TRUE	2022-08-20 01:32:06	R_ZHSu4dG36DqB0Nb					31.7808	35.2287	anonymous	EN	Yes I have experience operating using TLS and/or RALS	Israel	Male	32	178	7.5	Ambidextrous	General		3 to 5 years	5 to 10 hours	Mild (Can be ignored)	Mild (Can be ignored)	None	None	None	Mild (Can be ignored)	None	None	None	None	None	Mild (Can be ignored)	None	Mild (Can be ignored)	None	None	None	None	None	None	Mild (Can be ignored)	Mild (Can be ignored)
2022-08-13 01:34:31	2022-08-13 01:34:53	IP Address	14.139.245.62	3	22	FALSE	2022-08-20 01:34:55	R_25tHVHlllCrI8Uz							anonymous	EN
2022-08-13 01:35:56	2022-08-13 01:36:16	IP Address	109.140.150.118	3	20	FALSE	2022-08-20 01:36:23	R_01kEGDS9Pjk3BIZ							anonymous	EN
2022-08-13 03:23:37	2022-08-13 03:23:59	IP Address	62.19.81.243	3	22	FALSE	2022-08-20 03:24:03	R_1rIcX5umPNE5ORp							anonymous	EN
2022-08-13 05:27:02	2022-08-13 05:27:34	IP Address	81.247.161.135	3	31	FALSE	2022-08-20 05:27:34	R_3dGQpqjSdvvEfuv							anonymous	EN
2022-08-13 10:02:39	2022-08-13 10:02:47	IP Address	2.199.25.143	3	7	FALSE	2022-08-20 10:02:48	R_3ERLOyDuGNVIJEm							anonymous	EN
2022-08-13 12:52:17	2022-08-13 12:52:30	IP Address	89.149.85.63	7	13	FALSE	2022-08-20 12:52:31	R_1In6uTdcILdprAp							anonymous	EN	Yes I have experience operating using TLS and/or RALS
2022-08-20 15:26:45	2022-08-20 15:39:43	IP Address	88.168.76.238	100	778	TRUE	2022-08-20 15:39:44	R_2yl0TIF4v1iZrVW					48.5855	7.7418	anonymous	EN	Yes I have experience operating using TLS and/or RALS	France	Male	65	190	7.5	Right-handed	Gastrointestinal		Greater than 15 years	10 to 15 hours	None	None	None	Mild (Can be ignored)	None	None	None	None	None	None	None	None	None	None	None	None	None	None	None	None	None	None
2022-08-14 00:59:17	2022-08-14 00:59:37	IP Address	119.160.68.242	3	19	FALSE	2022-08-21 00:59:38	R_3gNqKR7YPxHPCKP							anonymous	EN
2022-08-14 01:29:14	2022-08-14 01:30:11	IP Address	49.37.109.248	3	56	FALSE	2022-08-21 01:30:13	R_1hAzPshuYo8X0iT							anonymous	EN
2022-08-14 13:54:18	2022-08-14 13:54:39	IP Address	147.235.202.127	3	21	FALSE	2022-08-21 13:54:40	R_2tfIRX7QaAqwxIt							anonymous	EN
2022-08-15 09:12:10	2022-08-15 09:15:58	IP Address	93.56.24.118	62	227	FALSE	2022-08-22 09:16:02	R_3Lih1xT1mtfEptR							anonymous	EN	Yes I have experience operating using TLS and/or RALS	Italy	Male	40	176	7.5	Right-handed	General		5 to 10 years	5 to 10 hours	Mild (Can be ignored)	Mild (Can be ignored)	None	Mild (Can be ignored)	None	None	None	Mild (Can be ignored)	Mild (Can be ignored)	Mild (Can be ignored)	Moderate (Interferes with task/ concentration)	Mild (Can be ignored)	None	None	None	Mild (Can be ignored)	None	None	None	None	None	None
2022-08-16 03:31:20	2022-08-16 03:32:03	IP Address	178.255.104.99	3	43	FALSE	2022-08-23 03:32:29	R_12tlw7iRmMLjRDW							anonymous	EN
2022-08-16 08:09:45	2022-08-16 08:10:16	IP Address	210.179.96.70	7	30	FALSE	2022-08-23 08:10:20	R_278dkCrMjbXafUQ							anonymous	EN	Yes I have experience operating using TLS and/or RALS
2022-08-17 10:09:59	2022-08-17 10:11:48	IP Address	151.19.122.93	34	109	FALSE	2022-08-24 10:11:52	R_vPugNujEpnWXXe9							anonymous	EN	Yes I have experience operating using TLS and/or RALS	Italy	Male	68	168	7	Right-handed	General		Greater than 15 years
2022-08-17 19:48:41	2022-08-17 19:52:53	IP Address	109.52.120.172	34	251	FALSE	2022-08-24 19:52:56	R_pzcrXNCEQZMSYRb							anonymous	EN	Yes I have experience operating using TLS and/or RALS	Italy	Male	27	187	7.5	Right-handed	General		3 to 5 years
2022-08-18 01:00:21	2022-08-18 02:42:00	IP Address	185.124.30.232	34	6099	FALSE	2022-08-25 02:42:08	R_1KqbNCGGDxMZrWI							anonymous	EN	Yes I have experience operating using TLS and/or RALS	Spain	Female	38	163	6.5	Right-handed	Colorectal		10 to 15 years
2022-08-18 11:14:14	2022-08-18 11:15:28	IP Address	109.132.209.21	34	74	FALSE	2022-08-25 11:15:32	R_2YhaW9K4t1W6xx8							anonymous	EN	Yes I have experience operating using TLS and/or RALS	Belgium	Female	40	170	6.5	Right-handed	Gastrointestinal		10 to 15 years
2022-08-19 03:26:59	2022-08-19 03:27:26	IP Address	62.18.184.228	7	26	FALSE	2022-08-26 03:27:35	R_3M3iFkK4i7s2jXZ							anonymous	EN	Yes I have experience operating using TLS and/or RALS
2022-08-26 04:18:28	2022-08-26 04:18:49	IP Address	94.243.69.196	100	20	TRUE	2022-08-26 04:18:50	R_1jjK4LvlUqfYM82					47.0042	28.8574	anonymous	EN	No
2022-08-26 04:29:16	2022-08-26 04:29:48	IP Address	217.30.102.28	100	31	TRUE	2022-08-26 04:29:48	R_3hGAIBTZkxvYI3n					35.8953	14.4589	anonymous	EN	No
2022-08-26 04:21:20	2022-08-26 04:31:32	IP Address	64.43.50.37	100	611	TRUE	2022-08-26 04:31:33	R_DxfyHSUi78vwlXP					53.3339	-6.2271	anonymous	EN	Yes I have experience operating using TLS and/or RALS	Ireland	Male	49	190	8	Right-handed	General		Greater than 15 years	10 to 15 hours	None	None	Mild (Can be ignored)	Mild (Can be ignored)	None	Mild (Can be ignored)	Mild (Can be ignored)	Mild (Can be ignored)	Mild (Can be ignored)	None	Mild (Can be ignored)	None	None	None	None	Mild (Can be ignored)	None	None	None	None	None	None
2022-08-26 04:32:26	2022-08-26 04:32:40	IP Address	212.87.22.253	100	13	TRUE	2022-08-26 04:32:40	R_1giL9CRdYSBZqDV					52.2296	21.0067	anonymous	EN	No
2022-08-26 04:28:19	2022-08-26 04:37:48	IP Address	178.138.35.222	100	568	TRUE	2022-08-26 04:37:48	R_vPJbfJqnXY6Tlfz					44.4117	26.0422	anonymous	EN	Yes I have experience operating using TLS and/or RALS	Romania	Male	47	177	8	Right-handed	Colorectal		Greater than 15 years	15 to 20 hours	Mild (Can be ignored)	None	Moderate (Interferes with task/ concentration)	Mild (Can be ignored)	None	None	None	None	None	Mild (Can be ignored)	None	None	None	Mild (Can be ignored)	Mild (Can be ignored)	None	None	Mild (Can be ignored)	None	None	Mild (Can be ignored)	None
2022-08-26 04:33:25	2022-08-26 04:39:07	IP Address	86.58.97.247	100	341	TRUE	2022-08-26 04:39:07	R_CeLJq1gBEdFnD8Z					46.0503	14.5046	anonymous	EN	Yes I have experience operating using TLS and/or RALS	Slovenia	Male	33	195	8.5	Left-handed	General		3 to 5 years	1 to 5 hours	Mild (Can be ignored)	None	Mild (Can be ignored)	Mild (Can be ignored)	Mild (Can be ignored)	Moderate (Interferes with task/ concentration)	Mild (Can be ignored)	None	Mild (Can be ignored)	None	None	None	None	None	None	None	Moderate (Interferes with task/ concentration)	Moderate (Interferes with task/ concentration)	Moderate (Interferes with task/ concentration)	Moderate (Interferes with task/ concentration)	Moderate (Interferes with task/ concentration)	Mild (Can be ignored)
2022-08-26 04:15:09	2022-08-26 04:42:32	IP Address	37.208.171.2	100	1642	TRUE	2022-08-26 04:42:32	R_1DZrn7KGH9hxymz					25.2925	51.5321	anonymous	EN	Yes I have experience operating using TLS and/or RALS	Qatar	Male	61	190	7.5	Right-handed	Gastrointestinal		Greater than 15 years	5 to 10 hours	None	None	None	Moderate (Interferes with task/ concentration)	None	None	Moderate (Interferes with task/ concentration)	None	None	None	None	None	None	None	None	None	None	None	None	None	None	None
2022-08-26 04:37:22	2022-08-26 04:46:14	IP Address	151.57.240.126	100	532	TRUE	2022-08-26 04:46:14	R_OGU8IE4fRFZ0XxD					43.1479	12.1097	anonymous	EN	Yes I have experience operating using TLS and/or RALS	Italy	Male	30	180	8	Right-handed	General		3 to 5 years	5 to 10 hours	Mild (Can be ignored)	None	Mild (Can be ignored)	None	None	None	None	None	None	None	Mild (Can be ignored)	Mild (Can be ignored)	Mild (Can be ignored)	Mild (Can be ignored)	None	None	None	None	None	None	None	None
2022-08-26 04:45:35	2022-08-26 04:46:21	IP Address	5.191.27.179	100	45	TRUE	2022-08-26 04:46:21	R_12hcNT6qAgLXx4Y					40.3909	49.8759	anonymous	EN	No
2022-08-26 04:42:34	2022-08-26 04:47:06	IP Address	208.127.197.200	100	272	TRUE	2022-08-26 04:47:06	R_3dQjsKGYkPraJXJ					51.1003	-1.8785	anonymous	EN	Yes I have experience operating using TLS and/or RALS	United Kingdom of Great Britain and Northern Ireland	Male	39	178	7.5	Right-handed	Colorectal		10 to 15 years	5 to 10 hours	None	None	None	None	None	None	None	None	None	None	None	Mild (Can be ignored)	None	None	Mild (Can be ignored)	None	None	None	None	None	None	None
2022-08-26 04:48:58	2022-08-26 04:50:18	IP Address	5.91.109.240	100	79	TRUE	2022-08-26 04:50:19	R_3PZtTDXLCqHL9BF					43.1479	12.1097	anonymous	EN	No
2022-08-26 04:54:52	2022-08-26 04:55:24	IP Address	78.83.143.140	100	32	TRUE	2022-08-26 04:55:25	R_06uTYgJVwv6zidH					42.6951	23.325	anonymous	EN	No
2022-08-26 04:19:03	2022-08-26 04:58:58	IP Address	94.243.69.196	100	2395	TRUE	2022-08-26 04:58:59	R_3niKgiO9oMXZaOz					47.0042	28.8574	anonymous	EN	Yes I have experience operating using TLS and/or RALS	Republic of Moldova	Female	30	170	7	Right-handed	General		3 to 5 years	1 to 5 hours	Moderate (Interferes with task/ concentration)	Mild (Can be ignored)	None	None	None	None	None	None	None	None	Mild (Can be ignored)	None	None	None	None	None	None	None	None	None	None	None
2022-08-26 04:55:37	2022-08-26 05:04:05	IP Address	78.83.143.140	100	508	TRUE	2022-08-26 05:04:06	R_3R4VLsJhFsa861A					42.6951	23.325	anonymous	EN	Yes I have experience operating using TLS and/or RALS	Bulgaria	Male	48	174	8	Right-handed	General		5 to 10 years	10 to 15 hours	None	None	None	Moderate (Interferes with task/ concentration)	None	None	None	None	None	Mild (Can be ignored)	Mild (Can be ignored)	None	None	None	None	None	None	None	None	None	None	None
2022-08-26 05:41:06	2022-08-26 05:47:59	IP Address	213.1.237.4	100	412	TRUE	2022-08-26 05:47:59	R_3hAX1lkEJHfZg0Q					50.7018	-3.5347	anonymous	EN	Yes I have experience operating using TLS and/or RALS	United Kingdom of Great Britain and Northern Ireland	Male	44	185	8	Right-handed	Gastrointestinal		10 to 15 years	5 to 10 hours	None	None	None	Mild (Can be ignored)	None	None	None	None	None	None	None	None	None	None	None	None	None	None	None	None	None	None
2022-08-26 05:50:26	2022-08-26 05:59:19	IP Address	185.53.196.29	100	532	TRUE	2022-08-26 05:59:19	R_3MnDogACfGvl5Cr					45.7485	21.2274	anonymous	EN	Yes I have experience operating using TLS and/or RALS	Romania	Male	50	170	7.5	Right-handed	General		Greater than 15 years	5 to 10 hours	None	None	Moderate (Interferes with task/ concentration)	None	Mild (Can be ignored)	None	None	None	None	Mild (Can be ignored)	None	None	None	None	None	None	None	None	None	None	None	None
2022-08-26 05:50:00	2022-08-26 06:01:21	IP Address	176.80.230.13	100	680	TRUE	2022-08-26 06:01:21	R_2SjyVQTmvdild98					36.7261	-4.426	anonymous	EN	Yes I have experience operating using TLS and/or RALS	Spain	Male	56	160	36	Right-handed	Other	Abdominal wall	Greater than 15 years	15 to 20 hours	None	None	None	None	None	None	None	None	None	None	None	None	None	None	None	None	None	None	None	None	None	None
2022-08-26 06:01:36	2022-08-26 06:06:42	IP Address	176.80.126.231	100	305	TRUE	2022-08-26 06:06:42	R_UQN5k9dAs82pg3L					36.7261	-4.426	anonymous	EN	Yes I have experience operating using TLS and/or RALS	Spain	Male	38	175	7,5	Right-handed	General		5 to 10 years	More than 20 hours	Mild (Can be ignored)	Mild (Can be ignored)	None	Mild (Can be ignored)	None	Mild (Can be ignored)	None	None	None	None	Mild (Can be ignored)	Mild (Can be ignored)	None	None	Mild (Can be ignored)	Mild (Can be ignored)	None	None	None	None	None	None
2022-08-26 06:04:02	2022-08-26 06:10:26	IP Address	172.226.62.4	100	384	TRUE	2022-08-26 06:10:28	R_1eqvCQmis83FJ56					52.2296	21.0067	anonymous	EN	Yes I have experience operating using TLS and/or RALS	Poland	Male	51	180	7.5	Right-handed	Gastrointestinal		5 to 10 years	1 to 5 hours	Mild (Can be ignored)	Mild (Can be ignored)	Mild (Can be ignored)	Moderate (Interferes with task/ concentration)	Mild (Can be ignored)	None	None	None	None	None	None	Mild (Can be ignored)	None	None	None	None	None	None	None	None	None	None
2022-08-26 06:26:29	2022-08-26 06:27:05	IP Address	93.38.73.157	100	36	TRUE	2022-08-26 06:27:06	R_3KVfOuG6EFreRKz					45.0914	7.6639	anonymous	EN	No
2022-08-26 06:19:43	2022-08-26 06:36:58	IP Address	176.55.220.94	100	1034	TRUE	2022-08-26 06:36:59	R_1mCwkl7bnarzVSe					38.3726	27.1911	anonymous	EN	Yes I have experience operating using TLS and/or RALS	Turkey	Male	44	174	8.5	Right-handed	Gastrointestinal		Greater than 15 years	10 to 15 hours	Moderate (Interferes with task/ concentration)	Moderate (Interferes with task/ concentration)	Moderate (Interferes with task/ concentration)	Moderate (Interferes with task/ concentration)	Moderate (Interferes with task/ concentration)	Moderate (Interferes with task/ concentration)	Moderate (Interferes with task/ concentration)	Moderate (Interferes with task/ concentration)	Mild (Can be ignored)	Severe (Required cessation or significant adjustment only to current task)	Mild (Can be ignored)	Severe ((Required cessation or significant adjustment only to current task)	Mild (Can be ignored)	Severe ((Required cessation or significant adjustment only to current task)	Moderate (Interferes with task/ concentration)	Moderate (Interferes with task/ concentration)	Mild (Can be ignored)	Mild (Can be ignored)	Mild (Can be ignored)	Mild (Can be ignored)	Moderate (Interferes with task/ concentration)	Mild (Can be ignored)
2022-08-26 06:40:05	2022-08-26 06:49:55	IP Address	197.231.179.217	100	589	TRUE	2022-08-26 06:49:55	R_9YX3Nxrrkv8ZrbP					-4.0489	39.6686	anonymous	EN	Yes I have experience operating using TLS and/or RALS	Kenya	Male	43	155	7.5	Right-handed	General		5 to 10 years	5 to 10 hours	None	Mild (Can be ignored)	Mild (Can be ignored)	None	None	None	None	None	None	None	None	None	None	None	None	None	None	None	None	None	None	None
2022-08-26 06:38:47	2022-08-26 06:55:37	IP Address	93.23.199.185	100	1010	TRUE	2022-08-26 06:55:38	R_3PQVOOsH8JCTfgj					43.3046	5.3141	anonymous	EN	Yes I have experience operating using TLS and/or RALS	France	Male	55	175	7.5	Right-handed	Colorectal		Greater than 15 years	15 to 20 hours	Mild (Can be ignored)	Moderate (Interferes with task/ concentration)	Mild (Can be ignored)	Moderate (Interferes with task/ concentration)	Moderate (Interferes with task/ concentration)	Mild (Can be ignored)	None	None	None	Mild (Can be ignored)	None	Moderate (Interferes with task/ concentration)	None	Mild (Can be ignored)	Mild (Can be ignored)	None	None	None	None	None	None	None
2022-08-26 06:58:24	2022-08-26 07:08:03	IP Address	93.35.189.107	100	578	TRUE	2022-08-26 07:08:04	R_1mEMNFrwmuJJhrZ					41.8904	12.5126	anonymous	EN	Yes I have experience operating using TLS and/or RALS	Italy	Male	32	178	7.5	Right-handed	General		5 to 10 years	More than 20 hours	Mild (Can be ignored)	Mild (Can be ignored)	Moderate (Interferes with task/ concentration)	Moderate (Interferes with task/ concentration)	None	Moderate (Interferes with task/ concentration)	None	Moderate (Interferes with task/ concentration)	None	None	None	Moderate (Interferes with task/ concentration)	Moderate (Interferes with task/ concentration)	Mild (Can be ignored)	Severe ((Required cessation or significant adjustment only to current task)	Severe ((Required cessation or significant adjustment only to current task)	Mild (Can be ignored)	Severe ((Required cessation or significant adjustment only to current task)	None	None	None	None
2022-08-26 07:27:54	2022-08-26 07:28:02	IP Address	195.8.212.30	100	8	TRUE	2022-08-26 07:28:02	R_yjruDdVVB9OEFqh					48.3074	14.285	anonymous	EN	No
2022-08-26 07:34:02	2022-08-26 07:36:43	IP Address	136.158.122.238	100	160	TRUE	2022-08-26 07:36:43	R_RtvYzWixuGgwqyt					16.006	120.663	anonymous	EN	No
2022-08-26 07:49:45	2022-08-26 07:53:46	IP Address	209.251.233.67	100	240	TRUE	2022-08-26 07:53:46	R_RDCkSWNMQJh4VSV					25.5333	-80.3973	anonymous	EN	Yes I have experience operating using TLS and/or RALS	Germany	Male	58	190	8,5	Ambidextrous	Colorectal		Greater than 15 years	15 to 20 hours	None	None	None	None	None	None	None	None	None	None	None	None	None	None	None	None	None	None	None	None	None	None
2022-08-26 07:48:42	2022-08-26 07:56:08	IP Address	213.13.151.117	100	446	TRUE	2022-08-26 07:56:09	R_10Yp5ZJEwRxC0gA					41.1691	-8.6793	anonymous	EN	Yes I have experience operating using TLS and/or RALS	Portugal	Male	51	172	7	Right-handed	General		Greater than 15 years	5 to 10 hours	Moderate (Interferes with task/ concentration)	Mild (Can be ignored)	Mild (Can be ignored)	None	None	Mild (Can be ignored)	Mild (Can be ignored)	Mild (Can be ignored)	None	None	Mild (Can be ignored)	None	None	None	Mild (Can be ignored)	Mild (Can be ignored)	None	None	None	None	None	None
2022-08-26 07:37:24	2022-08-26 07:59:28	IP Address	136.158.122.238	100	1323	TRUE	2022-08-26 07:59:28	R_3PpdFR6jr7dgiVH					16.006	120.663	anonymous	EN	Yes I have experience operating using TLS and/or RALS	Philippines	Male	55	173 cm	7.5	Ambidextrous	General		Greater than 15 years	10 to 15 hours	Severe (Required cessation or significant adjustment only to current task)	Moderate (Interferes with task/ concentration)	Mild (Can be ignored)	Moderate (Interferes with task/ concentration)	None	None	Moderate (Interferes with task/ concentration)	None	None	Mild (Can be ignored)	Mild (Can be ignored)	None	None	None	None	None	None	None	None	None	None	None
2022-08-26 08:28:20	2022-08-26 09:04:33	IP Address	79.154.150.191	100	2172	TRUE	2022-08-26 09:04:33	R_2YFDNN9EQ5808XP					41.387	2.1701	anonymous	EN	Yes I have experience operating using TLS and/or RALS	Spain	Male	55	170	7	Right-handed	Bariatric		Greater than 15 years	10 to 15 hours	None	None	None	None	None	None	None	None	Mild (Can be ignored)	Moderate (Interferes with task/ concentration)	None	None	None	None	Moderate (Interferes with task/ concentration)	Mild (Can be ignored)	None	None	None	None	None	None
2022-08-26 09:00:26	2022-08-26 09:10:48	IP Address	93.149.170.100	100	622	TRUE	2022-08-26 09:10:48	R_2XjIahMBASZSs8c					40.867	14.2385	anonymous	EN		Italy	Female	26	163	6.5	Right-handed	Gastrointestinal		0 to 2 years	15 to 20 hours	Mild (Can be ignored)	Mild (Can be ignored)	Mild (Can be ignored)	None	None	Mild (Can be ignored)	None	None	Mild (Can be ignored)	None	Mild (Can be ignored)	Mild (Can be ignored)	None	None	Mild (Can be ignored)	None	None	None	None	None	None	None
2022-08-26 09:29:04	2022-08-26 09:35:40	IP Address	93.34.235.17	100	395	TRUE	2022-08-26 09:35:40	R_2dSUuopqtnAljAD					45.4317	10.9859	anonymous	EN	Yes I have experience operating using TLS and/or RALS	Italy	Male	32	189	8	Right-handed	General		3 to 5 years	5 to 10 hours	Moderate (Interferes with task/ concentration)	Moderate (Interferes with task/ concentration)	None	Mild (Can be ignored)	Mild (Can be ignored)	Mild (Can be ignored)	None	None	None	Mild (Can be ignored)	Moderate (Interferes with task/ concentration)	None	None	Mild (Can be ignored)	None	None	None	None	None	None	None	None
2022-08-26 10:05:16	2022-08-26 10:59:09	IP Address	151.47.118.241	100	3232	TRUE	2022-08-26 10:59:10	R_3QMF4v7RS5ADmdZ					43.1479	12.1097	anonymous	EN	Yes I have experience operating using TLS and/or RALS	Italy	Male	37	174	7,5	Right-handed	Colorectal		5 to 10 years	1 to 5 hours	Severe (Required cessation or significant adjustment only to current task)	Mild (Can be ignored)	Severe (Required cessation or significant adjustment only to current task)	Mild (Can be ignored)	None	None	None	Severe (Required cessation or significant adjustment only to current task)	Mild (Can be ignored)	Mild (Can be ignored)	Mild (Can be ignored)	Mild (Can be ignored)	Mild (Can be ignored)	Mild (Can be ignored)	Moderate (Interferes with task/ concentration)	Moderate (Interferes with task/ concentration)	Mild (Can be ignored)	Mild (Can be ignored)	Mild (Can be ignored)	Mild (Can be ignored)	Mild (Can be ignored)	Mild (Can be ignored)
2022-08-26 11:30:29	2022-08-26 11:44:10	IP Address	5.91.186.139	100	820	TRUE	2022-08-26 11:44:10	R_3M3FYDNvTAxEPVG					40.867	14.2385	anonymous	EN	Yes I have experience operating using TLS and/or RALS	Italy	Male	56	195	8	Ambidextrous	General		Greater than 15 years	5 to 10 hours	Mild (Can be ignored)	Mild (Can be ignored)	Mild (Can be ignored)	Mild (Can be ignored)	None	None	None	None	None	None	None	None	None	None	None	None	None	None	Mild (Can be ignored)	None	None	None
2022-08-26 13:07:53	2022-08-26 14:02:57	IP Address	193.204.172.140	100	3304	TRUE	2022-08-26 14:02:58	R_3J4qvbXK5n1mgLQ					45.4722	9.1922	anonymous	EN	Yes I have experience operating using TLS and/or RALS	Italy	Female	27	168	7	Right-handed	General		0 to 2 years	More than 20 hours	Moderate (Interferes with task/ concentration)	Moderate (Interferes with task/ concentration)	None	None	None	Mild (Can be ignored)	None	None	None	None	None	None	None	None	Mild (Can be ignored)	Mild (Can be ignored)	None	None	None	None	None	None
2022-08-26 15:00:30	2022-08-26 15:07:54	IP Address	37.163.60.98	100	443	TRUE	2022-08-26 15:07:55	R_zZSEhX65QU3z8bv					43.1479	12.1097	anonymous	EN	Yes I have experience operating using TLS and/or RALS	Italy	Male	38	175	7	Right-handed	General		5 to 10 years	5 to 10 hours	Moderate (Interferes with task/ concentration)	None	Moderate (Interferes with task/ concentration)	None	None	None	None	Mild (Can be ignored)	None	None	Mild (Can be ignored)	Moderate (Interferes with task/ concentration)	None	None	Moderate (Interferes with task/ concentration)	None	None	None	Moderate (Interferes with task/ concentration)	None	None	None
2022-08-26 17:19:59	2022-08-26 17:34:30	IP Address	112.198.225.119	100	871	TRUE	2022-08-26 17:34:31	R_2uy2ElQb9LeP0HS					13.7574	121.064	anonymous	EN	Yes I have experience operating using TLS and/or RALS	Philippines	Male	39	184	8	Right-handed	General		5 to 10 years	15 to 20 hours	Mild (Can be ignored)	None	Mild (Can be ignored)	Mild (Can be ignored)	None	Moderate (Interferes with task/ concentration)	None	None	Mild (Can be ignored)	Moderate (Interferes with task/ concentration)	Mild (Can be ignored)	Mild (Can be ignored)	Mild (Can be ignored)	Mild (Can be ignored)	Moderate (Interferes with task/ concentration)	Moderate (Interferes with task/ concentration)	Moderate (Interferes with task/ concentration)	Moderate (Interferes with task/ concentration)	Moderate (Interferes with task/ concentration)	Moderate (Interferes with task/ concentration)	Mild (Can be ignored)	Mild (Can be ignored)
2022-08-26 19:29:46	2022-08-26 19:35:40	IP Address	109.52.159.240	100	353	TRUE	2022-08-26 19:35:41	R_3QKHp2Rsdr7GmDv					39.2992	16.2493	anonymous	EN	Yes I have experience operating using TLS and/or RALS	Italy	Male	26	187		Right-handed	General		0 to 2 years	5 to 10 hours	None	None	None	Mild (Can be ignored)	None	None	Mild (Can be ignored)	Mild (Can be ignored)	Mild (Can be ignored)	Mild (Can be ignored)	None	None	None	None	None	None	None	None	Mild (Can be ignored)	None	None	None
2022-08-26 22:09:52	2022-08-26 22:25:09	IP Address	212.205.44.10	100	916	TRUE	2022-08-26 22:25:09	R_2P26Ab3XkzzIUL1					37.8654	21.2141	anonymous	EN	Yes I have experience operating using TLS and/or RALS	Greece	Male	57	185	8	Right-handed	General		Greater than 15 years	15 to 20 hours	Moderate (Interferes with task/ concentration)	None	None	Moderate (Interferes with task/ concentration)	None	None	None	None	None	Mild (Can be ignored)	Mild (Can be ignored)	None	None	None	None	None	Mild (Can be ignored)	None	None	None	None	None
2022-08-26 23:42:01	2022-08-26 23:49:35	IP Address	109.123.6.204	100	454	TRUE	2022-08-26 23:49:36	R_3oGtqUZCeHhd83d					46.5662	15.5732	anonymous	EN	Yes I have experience operating using TLS and/or RALS	Slovenia	Male	56	194	7.5	Right-handed	Colorectal		Greater than 15 years	1 to 5 hours	Mild (Can be ignored)	Mild (Can be ignored)	None	Severe (Required cessation or significant adjustment only to current task)	None	None	None	None	None	None	None	None	None	None	None	None	None	None	None	None	None	None
2022-08-26 23:44:21	2022-08-26 23:55:19	IP Address	94.225.140.37	100	658	TRUE	2022-08-26 23:55:20	R_RPQFArN2q8FoYhz					50.9481	4.2317	anonymous	EN	Yes I have experience operating using TLS and/or RALS	Belgium	Male	38	186	7,5	Right-handed	Colorectal		10 to 15 years	10 to 15 hours	Moderate (Interferes with task/ concentration)	Mild (Can be ignored)	Moderate (Interferes with task/ concentration)	Very severe (Required cessation or significant adjustment to current and future tasks (work or recreational))	None	Mild (Can be ignored)	None	None	Mild (Can be ignored)	None	Mild (Can be ignored)	Mild (Can be ignored)	None	None	Mild (Can be ignored)	None	None	None	None	None	None	None
2022-08-27 01:01:44	2022-08-27 01:09:47	IP Address	194.209.4.36	100	482	TRUE	2022-08-27 01:09:47	R_2EgyF5lrn8xmdhw					47.0349	8.3167	anonymous	EN	Yes I have experience operating using TLS and/or RALS	Switzerland	Female	39	170	7	Right-handed	General		5 to 10 years	5 to 10 hours	Moderate (Interferes with task/ concentration)	Mild (Can be ignored)	Mild (Can be ignored)	None	None	None	None	None	None	Mild (Can be ignored)	Moderate (Interferes with task/ concentration)	None	None	None	Mild (Can be ignored)	Mild (Can be ignored)	None	None	None	None	None	None
2022-08-20 02:08:11	2022-08-20 02:09:02	IP Address	88.241.192.105	34	50	FALSE	2022-08-27 02:09:10	R_3G9fY3TvEqzdPWh							anonymous	EN	Yes I have experience operating using TLS and/or RALS	Turkey	Male	39	178	7	Right-handed	Bariatric		5 to 10 years
2022-08-27 02:23:21	2022-08-27 02:30:23	IP Address	37.236.198.14	100	421	TRUE	2022-08-27 02:30:23	R_3pmzGWdvs9hIoPv					33.3364	44.4004	anonymous	EN	Yes I have experience operating using TLS and/or RALS	Iraq	Male	65	170	large	Right-handed	Colorectal		3 to 5 years	1 to 5 hours	Mild (Can be ignored)	Mild (Can be ignored)	Moderate (Interferes with task/ concentration)	Moderate (Interferes with task/ concentration)	Mild (Can be ignored)	Mild (Can be ignored)	Mild (Can be ignored)	Mild (Can be ignored)	Mild (Can be ignored)	Mild (Can be ignored)	Mild (Can be ignored)	Mild (Can be ignored)	Moderate (Interferes with task/ concentration)	Moderate (Interferes with task/ concentration)	Moderate (Interferes with task/ concentration)	Moderate (Interferes with task/ concentration)	Mild (Can be ignored)	Mild (Can be ignored)	Mild (Can be ignored)	Mild (Can be ignored)	Mild (Can be ignored)	Mild (Can be ignored)
2022-08-27 04:15:24	2022-08-27 04:22:57	IP Address	172.225.94.80	100	453	TRUE	2022-08-27 04:22:58	R_32V16PYSvDVFt3f					45.4722	9.1922	anonymous	EN	Yes I have experience operating using TLS and/or RALS	Italy	Male	34	184	7	Right-handed	General		3 to 5 years	5 to 10 hours	Moderate (Interferes with task/ concentration)	None	Mild (Can be ignored)	None	None	None	None	None	None	None	None	None	None	None	None	None	None	None	None	None	None	None
2022-08-27 08:53:59	2022-08-27 09:19:00	IP Address	102.152.194.185	100	1501	TRUE	2022-08-27 09:19:01	R_pnFwArmawch7xf3					34.4739	9.4613	anonymous	EN	Yes I have experience operating using TLS and/or RALS	Tunisia	Male	54	180	8	Right-handed	General		Greater than 15 years	10 to 15 hours	Mild (Can be ignored)	Mild (Can be ignored)	None	Severe (Required cessation or significant adjustment only to current task)	Severe (Required cessation or significant adjustment only to current task)	Moderate (Interferes with task/ concentration)	None	Moderate (Interferes with task/ concentration)	None	Mild (Can be ignored)	Moderate (Interferes with task/ concentration)	Moderate (Interferes with task/ concentration)	None	None	Moderate (Interferes with task/ concentration)	Moderate (Interferes with task/ concentration)	None	None	None	None	None	None
2022-08-27 09:29:41	2022-08-27 09:29:54	IP Address	93.38.73.157	100	12	TRUE	2022-08-27 09:29:54	R_3KOzJGs3ADpktuV					45.0914	7.6639	anonymous	EN	No
2022-08-27 10:26:55	2022-08-27 10:36:05	IP Address	88.17.155.102	100	550	TRUE	2022-08-27 10:36:05	R_2saPfetr2HaWwvR					39.4923	-0.4046	anonymous	EN	Yes I have experience operating using TLS and/or RALS	Spain	Male	37	185	7,5	Right-handed	Colorectal		10 to 15 years	5 to 10 hours	Moderate (Interferes with task/ concentration)	Moderate (Interferes with task/ concentration)	Moderate (Interferes with task/ concentration)	Moderate (Interferes with task/ concentration)	None	None	None	None	None	None	Mild (Can be ignored)	Moderate (Interferes with task/ concentration)	None	None	Moderate (Interferes with task/ concentration)	Mild (Can be ignored)	None	None	None	None	None	None
2022-08-27 11:16:10	2022-08-27 11:25:57	IP Address	62.101.113.238	100	587	TRUE	2022-08-27 11:25:58	R_2bPqBdwLSt3bMep					45.5225	10.3526	anonymous	EN	Yes I have experience operating using TLS and/or RALS	Italy	Male	59	175	7,5	Right-handed	Gastrointestinal		Greater than 15 years	5 to 10 hours	Moderate (Interferes with task/ concentration)	Mild (Can be ignored)	None	None	None	Mild (Can be ignored)	Mild (Can be ignored)	Moderate (Interferes with task/ concentration)	Mild (Can be ignored)	Mild (Can be ignored)	None	None	None	None	None	None	None	None	None	None	None	None
2022-08-20 15:25:43	2022-08-20 15:26:00	IP Address	88.168.76.238	3	17	FALSE	2022-08-27 15:26:08	R_10Vj4WCLeTzAAIu							anonymous	EN
2022-08-28 00:56:25	2022-08-28 02:34:39	IP Address	151.32.7.52	100	5893	TRUE	2022-08-28 02:34:40	R_2ANKcQPkIabhoMO					45.0914	7.6639	anonymous	EN	Yes I have experience operating using TLS and/or RALS	Italy	Male	60	185	7,5	Right-handed	General		Greater than 15 years	5 to 10 hours	None	Moderate (Interferes with task/ concentration)	None	Mild (Can be ignored)	None	Mild (Can be ignored)	None	Moderate (Interferes with task/ concentration)	None	Mild (Can be ignored)	None	Mild (Can be ignored)	None	None	Moderate (Interferes with task/ concentration)	Mild (Can be ignored)	None	None	Moderate (Interferes with task/ concentration)	Mild (Can be ignored)	None	None
2022-08-28 06:13:57	2022-08-28 06:14:18	IP Address	194.209.83.232	100	21	TRUE	2022-08-28 06:14:19	R_2wtBcKLS8FxL7Eg					47.4907	8.7388	anonymous	EN	No
2022-08-28 06:20:49	2022-08-28 06:27:33	IP Address	194.209.83.232	100	404	TRUE	2022-08-28 06:27:34	R_1M0Tfo02Kwu0ES6					47.4907	8.7388	anonymous	EN	Yes I have experience operating using TLS and/or RALS	Switzerland	Male	51	183	7.5	Right-handed	Colorectal		Greater than 15 years	10 to 15 hours	Moderate (Interferes with task/ concentration)	None	None	None	None	None	None	None	None	None	None	None	None	None	None	None	None	None	None	None	None	None
2022-08-28 09:43:09	2022-08-28 10:07:37	IP Address	193.183.16.24	100	1468	TRUE	2022-08-28 10:07:39	R_24H5cuNDWsbGWUB					56.6709	12.859	anonymous	EN	Yes I have experience operating using TLS and/or RALS	Sweden	Male	58	173	7.5	Right-handed	General		Greater than 15 years	5 to 10 hours	None	Mild (Can be ignored)	Mild (Can be ignored)	None	None	None	None	None	None	None	None	None	None	None	None	None	None	None	None	None	None	None
2022-08-28 10:01:53	2022-08-28 10:16:23	IP Address	197.44.118.124	100	869	TRUE	2022-08-28 10:16:24	R_3gTJucSXIF7Atpi					29.9436	30.9171	anonymous	EN	Yes I have experience operating using TLS and/or RALS	Egypt	Male	63	180cm	7.5	Right-handed	Other	Do Bariatric, gastrointestinal and Colorectal	Greater than 15 years	10 to 15 hours	Mild (Can be ignored)	Moderate (Interferes with task/ concentration)	None	Mild (Can be ignored)	None	None	None	None	None	None	None	None	Mild (Can be ignored)	None	Mild (Can be ignored)	None	None	None	None	None	None	None
2022-08-28 16:09:20	2022-08-28 16:09:41	IP Address	109.166.130.224	100	21	TRUE	2022-08-28 16:09:42	R_3oEXyvfMbHGTt2R					44.4117	26.0422	anonymous	EN	No
2022-08-28 16:10:54	2022-08-28 16:20:33	IP Address	109.166.130.224	100	579	TRUE	2022-08-28 16:20:34	R_5aKZADlYt7knqdb					44.4117	26.0422	anonymous	EN	Yes I have experience operating using TLS and/or RALS	Romania	Female	34	160	6	Right-handed	General		5 to 10 years	5 to 10 hours	None	Mild (Can be ignored)	Mild (Can be ignored)	Mild (Can be ignored)	Mild (Can be ignored)	Moderate (Interferes with task/ concentration)	None	None	None	Mild (Can be ignored)	None	Mild (Can be ignored)	None	Mild (Can be ignored)	None	None	None	None	None	None	Moderate (Interferes with task/ concentration)	Moderate (Interferes with task/ concentration)
2022-08-28 20:17:06	2022-08-28 20:36:45	IP Address	210.179.96.70	100	1179	TRUE	2022-08-28 20:36:45	R_2yjYRnahKUidbKz					37.661	126.832	anonymous	EN	Yes I have experience operating using TLS and/or RALS	South Korea	Female	42	161	6	Right-handed	Gastrointestinal		10 to 15 years	1 to 5 hours	None	Mild (Can be ignored)	None	None	None	None	None	None	None	Mild (Can be ignored)	None	None	None	None	None	None	None	None	None	None	None	None
2022-08-29 00:24:46	2022-08-29 00:25:09	IP Address	2.216.101.173	100	22	TRUE	2022-08-29 00:25:09	R_pbyZH889URc4EGR					53.278	-2.9349	anonymous	EN	No
2022-08-29 01:22:45	2022-08-29 01:28:11	IP Address	140.105.162.160	100	325	TRUE	2022-08-29 01:28:11	R_WAMY1VBprmnpHb3					45.6482	13.7747	anonymous	EN		Italy	Male	66	185	7,5	Right-handed	Gastrointestinal		Greater than 15 years	1 to 5 hours	None	None	None	None	None	None	None	None	None	None	None	None	None	None	None	None	None	None	None	None	None	None
2022-08-29 03:48:42	2022-08-29 04:02:12	IP Address	95.180.124.153	100	810	TRUE	2022-08-29 04:02:13	R_2TSjtcyxlEtZVSU					44.804	20.4651	anonymous	EN	Yes I have experience operating using TLS and/or RALS	Serbia	Male	49	188	8	Right-handed	Colorectal		10 to 15 years	10 to 15 hours	Mild (Can be ignored)	Mild (Can be ignored)	Mild (Can be ignored)	Mild (Can be ignored)	Moderate (Interferes with task/ concentration)	Moderate (Interferes with task/ concentration)	Mild (Can be ignored)	None	Moderate (Interferes with task/ concentration)	None	None	Mild (Can be ignored)	None	None	Moderate (Interferes with task/ concentration)	Moderate (Interferes with task/ concentration)	Mild (Can be ignored)	Mild (Can be ignored)	None	None	None	None
2022-08-30 04:07:27	2022-08-30 04:08:22	IP Address	62.255.137.238	100	54	TRUE	2022-08-30 04:08:22	R_3MEkeSbW5DKiNcp					52.4606	-1.9238	anonymous	EN	No
2022-08-31 02:20:26	2022-08-31 02:28:00	IP Address	5.252.23.187	100	454	TRUE	2022-08-31 02:28:01	R_2ZBvGAgQMQ6ViSq					48.1833	17.0379	anonymous	EN	Yes I have experience operating using TLS and/or RALS	Saudi Arabia	Male	44	174	7.5	Right-handed	General		5 to 10 years	10 to 15 hours	Mild (Can be ignored)	None	None	None	None	None	None	Mild (Can be ignored)	None	None	None	None	None	None	Mild (Can be ignored)	None	None	None	None	None	None	None
2022-08-24 03:33:43	2022-08-24 03:34:02	IP Address	31.157.21.14	3	18	FALSE	2022-08-31 03:42:43	R_2CwbCif7d1EgCqi							anonymous	EN
2022-09-01 03:51:55	2022-09-01 04:00:29	IP Address	37.231.219.71	100	514	TRUE	2022-09-01 04:00:30	R_2QWJFL69mHHRhMQ					29.3645	47.9889	anonymous	EN	Yes I have experience operating using TLS and/or RALS	Kuwait	Male	41	167	M	Right-handed	General		10 to 15 years	More than 20 hours	Moderate (Interferes with task/ concentration)	None	Severe (Required cessation or significant adjustment only to current task)	Mild (Can be ignored)	Severe (Required cessation or significant adjustment only to current task)	None	Moderate (Interferes with task/ concentration)	Moderate (Interferes with task/ concentration)	None	Mild (Can be ignored)	Mild (Can be ignored)	Mild (Can be ignored)	Mild (Can be ignored)	Mild (Can be ignored)	Moderate (Interferes with task/ concentration)	Moderate (Interferes with task/ concentration)	Mild (Can be ignored)	None	None	None	None	None
2022-09-01 11:38:54	2022-09-01 11:45:51	IP Address	195.113.211.109	100	416	TRUE	2022-09-01 11:45:51	R_3fTNXBEcBTcxkhN					50.3362	14.3	anonymous	EN	Yes I have experience operating using TLS and/or RALS	Czech Republic	Female	43	161	6,5	Right-handed	Colorectal		5 to 10 years	10 to 15 hours	Moderate (Interferes with task/ concentration)	Severe (Required cessation or significant adjustment only to current task)	Mild (Can be ignored)	Severe (Required cessation or significant adjustment only to current task)	Moderate (Interferes with task/ concentration)	Severe (Required cessation or significant adjustment only to current task)	None	None	None	Severe (Required cessation or significant adjustment only to current task)	Moderate (Interferes with task/ concentration)	Severe ((Required cessation or significant adjustment only to current task)	Mild (Can be ignored)	None	Moderate (Interferes with task/ concentration)	Moderate (Interferes with task/ concentration)	Mild (Can be ignored)	Mild (Can be ignored)	Mild (Can be ignored)	Mild (Can be ignored)	None	None
2022-08-26 04:34:00	2022-08-26 04:35:07	IP Address	46.114.152.111	34	66	FALSE	2022-09-02 04:35:12	R_DjB32ZKAfry6pAl							anonymous	EN	Yes I have experience operating using TLS and/or RALS	Germany	Male	42	185	7.5	Right-handed	Other	HPB	10 to 15 years
2022-08-26 04:35:37	2022-08-26 04:38:18	IP Address	91.139.204.42	3	160	FALSE	2022-09-02 04:38:22	R_1NFiPSlcgrMVKPo							anonymous	EN
2022-08-26 04:38:11	2022-08-26 04:38:20	IP Address	188.197.19.76	3	8	FALSE	2022-09-02 04:38:23	R_21H7oyFUqmfHOkq							anonymous	EN
2022-08-26 04:42:07	2022-08-26 04:42:52	IP Address	193.207.163.16	34	44	FALSE	2022-09-02 04:42:56	R_2ZEKd1jGuDoGTgi							anonymous	EN	Yes I have experience operating using TLS and/or RALS	Italy	Female	33	165	6	Right-handed	General		0 to 2 years
2022-08-26 04:42:30	2022-08-26 04:42:56	IP Address	109.242.248.117	3	26	FALSE	2022-09-02 04:43:02	R_2uUKVsna9rl1AlQ							anonymous	EN
2022-08-26 04:51:38	2022-08-26 04:51:43	IP Address	92.107.80.123	3	4	FALSE	2022-09-02 04:51:44	R_3dH2GM4ELaiq9vg							anonymous	EN
2022-08-26 04:52:09	2022-08-26 04:55:35	IP Address	93.33.3.86	34	206	FALSE	2022-09-02 04:55:43	R_1DqC78E214i1VPd							anonymous	EN	Yes I have experience operating using TLS and/or RALS	Italy	Male	36	181	7.5	Right-handed	Gastrointestinal		5 to 10 years
2022-08-26 05:17:46	2022-08-26 05:21:59	IP Address	94.243.68.90	62	253	FALSE	2022-09-02 05:22:03	R_31dwTCYG7GbicgE							anonymous	EN	Yes I have experience operating using TLS and/or RALS	Republic of Moldova	Male	4-	172	8	Right-handed	Colorectal		10 to 15 years	5 to 10 hours	Mild (Can be ignored)	Mild (Can be ignored)	Mild (Can be ignored)	Moderate (Interferes with task/ concentration)	Mild (Can be ignored)	Mild (Can be ignored)	Mild (Can be ignored)	Moderate (Interferes with task/ concentration)	Mild (Can be ignored)	Moderate (Interferes with task/ concentration)	Moderate (Interferes with task/ concentration)	Mild (Can be ignored)	Mild (Can be ignored)	Mild (Can be ignored)	Mild (Can be ignored)	Mild (Can be ignored)	Mild (Can be ignored)	Mild (Can be ignored)	Mild (Can be ignored)	Moderate (Interferes with task/ concentration)	Moderate (Interferes with task/ concentration)	Mild (Can be ignored)
2022-08-26 05:28:27	2022-08-26 05:39:50	IP Address	98.116.232.141	62	683	FALSE	2022-09-02 05:39:55	R_1o0DlgvvJcDMzXk							anonymous	EN	Yes I have experience operating using TLS and/or RALS	United States of America	Female	52	167	7	Right-handed	Bariatric		Greater than 15 years	10 to 15 hours	Mild (Can be ignored)	Mild (Can be ignored)	None	None	None	None	None	None	None	None	None	Moderate (Interferes with task/ concentration)	None	None	None	None	None	None	None	None	None	None
2022-08-26 05:41:17	2022-08-26 05:41:28	IP Address	92.44.221.230	3	11	FALSE	2022-09-02 05:41:30	R_2QuIIcMnxfaUsvC							anonymous	EN
2022-08-26 05:41:50	2022-08-26 05:42:18	IP Address	93.67.88.10	34	28	FALSE	2022-09-02 05:42:21	R_3D6DW1xq0oEITml							anonymous	EN	Yes I have experience operating using TLS and/or RALS	Antigua and Barbuda	Male	B	B	H	Left-handed	Gastrointestinal		0 to 2 years
2022-08-26 06:32:16	2022-08-26 06:44:03	IP Address	104.5.140.83	62	706	FALSE	2022-09-02 06:44:07	R_3qDKEG1EgnPvucF							anonymous	EN	Yes I have experience operating using TLS and/or RALS	United States of America	Male	61	193	7.5	Right-handed	General		Greater than 15 years	15 to 20 hours	Moderate (Interferes with task/ concentration)	Severe (Required cessation or significant adjustment only to current task)	Severe (Required cessation or significant adjustment only to current task)	Severe (Required cessation or significant adjustment only to current task)	None	None	Very severe (Required cessation or significant adjustment to current and future tasks (work or recreational))	Moderate (Interferes with task/ concentration)	Moderate (Interferes with task/ concentration)	Mild (Can be ignored)	Very severe (Required cessation or significant adjustment to current and future tasks (work or recreational))	Severe ((Required cessation or significant adjustment only to current task)	Severe ((Required cessation or significant adjustment only to current task)	Severe ((Required cessation or significant adjustment only to current task)	Mild (Can be ignored)	Mild (Can be ignored)	Mild (Can be ignored)	Mild (Can be ignored)	Mild (Can be ignored)	Mild (Can be ignored)	None	None
2022-08-26 08:53:07	2022-08-26 08:53:18	IP Address	188.163.97.2	7	10	FALSE	2022-09-02 08:53:22	R_12LPrN7BWz8TWJC							anonymous	EN
2022-08-26 09:43:03	2022-08-26 09:44:27	IP Address	62.202.191.55	34	83	FALSE	2022-09-02 09:44:31	R_3PRaAot4owRRn3a							anonymous	EN	Yes I have experience operating using TLS and/or RALS	Switzerland	Male	70	180	7.5	Right-handed	General		Greater than 15 years
2022-08-26 10:57:12	2022-08-26 11:10:07	IP Address	109.163.189.83	3	774	FALSE	2022-09-02 11:10:10	R_OjW13LwH6eGwupr							anonymous	EN
2022-08-26 12:43:29	2022-08-26 12:44:21	IP Address	91.180.126.216	34	52	FALSE	2022-09-02 12:44:25	R_3oQH2Rio2Ik7w0L							anonymous	EN	Yes I have experience operating using TLS and/or RALS	Belgium	Male	48	175	7	Right-handed	Bariatric		10 to 15 years
2022-08-26 15:46:02	2022-08-26 15:46:11	IP Address	37.238.163.6	3	8	FALSE	2022-09-02 15:46:16	R_w7gav07TVWvlu5b							anonymous	EN
2022-08-27 02:23:11	2022-08-27 02:23:21	IP Address	45.147.66.169	3	9	FALSE	2022-09-03 02:23:22	R_1PZ9bQRwoztk9fG							anonymous	EN
2022-08-27 03:59:27	2022-08-27 03:59:40	IP Address	195.65.152.122	7	13	FALSE	2022-09-03 04:02:56	R_ujEf0jQifSSKhlT							anonymous	EN	Yes I have experience operating using TLS and/or RALS
2022-08-27 07:08:15	2022-08-27 07:09:48	IP Address	86.183.212.41	34	93	FALSE	2022-09-03 07:09:48	R_WCflxTL6rSrdQe5							anonymous	EN	Yes I have experience operating using TLS and/or RALS	United Kingdom of Great Britain and Northern Ireland	Male	45	180	7.5	Right-handed	Colorectal		10 to 15 years
2022-08-27 10:41:38	2022-08-27 10:52:39	IP Address	185.5.48.153	62	660	FALSE	2022-09-03 10:52:43	R_3qsLQVGX3I0skuX							anonymous	EN	Yes I have experience operating using TLS and/or RALS	Malta	Male	41	187	7.5	Right-handed	Other	General	10 to 15 years	5 to 10 hours	Mild (Can be ignored)	Mild (Can be ignored)	Mild (Can be ignored)	Moderate (Interferes with task/ concentration)	None	None	None	None	None	Mild (Can be ignored)	None	Mild (Can be ignored)	None	None	None	None	None	None	None	None	None	None
2022-08-27 17:41:49	2022-08-27 17:42:00	IP Address	222.235.166.52	3	10	FALSE	2022-09-03 17:42:03	R_3J2Z9F334JraLoc							anonymous	EN
2022-08-28 02:16:54	2022-08-28 02:17:24	IP Address	2.199.67.133	7	29	FALSE	2022-09-04 02:17:27	R_XLKYwwb2R3Jp8ad							anonymous	EN	Yes I have experience operating using TLS and/or RALS
2022-08-28 02:38:04	2022-08-28 02:43:45	IP Address	2.39.142.166	62	341	FALSE	2022-09-04 02:43:51	R_2vhKChBcLjwes8t							anonymous	EN	Yes I have experience operating using TLS and/or RALS	Italy	Female	35	160	6	Right-handed	General		3 to 5 years	1 to 5 hours	None	None	None	None	None	None	None	None	None	None	None	None	None	None	None	None	None	None	None	None	None	None
2022-08-28 02:45:55	2022-08-28 02:51:20	IP Address	2.84.40.78	62	324	FALSE	2022-09-04 02:51:27	R_2S7GwhTzuPLaYe2							anonymous	EN	Yes I have experience operating using TLS and/or RALS	Greece	Male	60	183	8	Right-handed	Colorectal		Greater than 15 years	5 to 10 hours	Moderate (Interferes with task/ concentration)	Moderate (Interferes with task/ concentration)	Moderate (Interferes with task/ concentration)	None	Moderate (Interferes with task/ concentration)	Severe (Required cessation or significant adjustment only to current task)	None	None	None	Mild (Can be ignored)	None	None	None	None	None	None	None	Severe ((Required cessation or significant adjustment only to current task)	None	Mild (Can be ignored)	Moderate (Interferes with task/ concentration)	Moderate (Interferes with task/ concentration)
2022-08-28 03:31:56	2022-08-28 03:34:44	IP Address	83.21.92.180	34	167	FALSE	2022-09-04 03:34:45	R_r219bDBAN0rP2Wl							anonymous	EN	Yes I have experience operating using TLS and/or RALS	Poland	Male	61	190	8	Right-handed	Bariatric		Greater than 15 years
2022-08-28 03:46:42	2022-08-28 03:55:49	IP Address	178.54.245.102	59	546	FALSE	2022-09-04 03:55:56	R_2YEfsfXZTxN9tuf							anonymous	EN	Yes I have experience operating using TLS and/or RALS	Ukraine	Male	28	178	7.5	Right-handed	Gastrointestinal		3 to 5 years	1 to 5 hours	Mild (Can be ignored)	Mild (Can be ignored)	Moderate (Interferes with task/ concentration)	Mild (Can be ignored)	None	Mild (Can be ignored)	Mild (Can be ignored)	Mild (Can be ignored)	None	None	Mild (Can be ignored)	Mild (Can be ignored)	None	None	Moderate (Interferes with task/ concentration)	Severe ((Required cessation or significant adjustment only to current task)	None	None	Mild (Can be ignored)	None	None	None
2022-08-28 09:55:33	2022-08-28 09:55:51	IP Address	79.106.104.7	3	18	FALSE	2022-09-04 09:55:58	R_2rGtHedtcnLEU7w							anonymous	EN
2022-09-06 01:47:53	2022-09-06 01:48:19	IP Address	80.150.165.3	100	26	TRUE	2022-09-06 01:48:19	R_3mgDtkDnVEYYkdG					48.5529	8.9773	anonymous	EN	No
2022-08-30 04:08:39	2022-08-30 04:08:53	IP Address	62.255.137.238	7	13	FALSE	2022-09-06 04:08:54	R_xydWmnoa5bLWZY5							anonymous	EN	Yes I have experience operating using TLS and/or RALS
2022-09-09 02:11:34	2022-09-09 02:11:44	IP Address	109.166.139.17	100	10	TRUE	2022-09-09 02:11:45	R_3GlFYRc0WkB0zbc					46.7657	23.5943	anonymous	EN	No
2022-08-26 04:21:22	2022-09-02 02:47:43	IP Address	59.190.134.233	34	599181	FALSE	2022-09-09 02:47:47	R_1P4V9mVjxuDoCDu							anonymous	EN	Yes I have experience operating using TLS and/or RALS	Japan	Male	39	170	7.5	Right-handed	Gastrointestinal		10 to 15 years
2022-09-03 06:21:08	2022-09-03 06:21:24	IP Address	101.56.107.173	3	15	FALSE	2022-09-10 06:21:27	R_pfu8QMkMSYWzH1f							anonymous	EN
2022-09-13 02:44:00	2022-09-13 02:49:48	IP Address	192.104.147.35	100	347	TRUE	2022-09-13 02:49:48	R_2X0A5ghN3d1MEMP					40.6381	22.9455	anonymous	EN	Yes I have experience operating using TLS and/or RALS	Greece	Male	46	178		Right-handed	Gastrointestinal		5 to 10 years	1 to 5 hours	Moderate (Interferes with task/ concentration)	Mild (Can be ignored)	None	Mild (Can be ignored)	None	Mild (Can be ignored)	None	None	None	None	Mild (Can be ignored)	Moderate (Interferes with task/ concentration)	Mild (Can be ignored)	Mild (Can be ignored)	Mild (Can be ignored)	Moderate (Interferes with task/ concentration)	None	None	None	None	None	None
2022-10-23 11:55:41	2022-10-23 12:13:22	IP Address	87.3.19.72	100	1061	TRUE	2022-10-23 12:13:23	R_PtbywWCq8eCpwFX					40.7045	14.8436	anonymous	EN	Yes I have experience operating using TLS and/or RALS	Italy	Female	28	165	6	Right-handed	General		0 to 2 years	1 to 5 hours	None	None	None	None	None	Mild (Can be ignored)	None	None	Mild (Can be ignored)	None	None	None	None	None	None	None	None	None	None	None	None	None
2022-11-18 19:25:59	2022-11-18 19:30:31	IP Address	101.110.58.194	100	272	TRUE	2022-11-18 19:30:32	R_cLL9jcfez9zIun7					35.4643	139.626	anonymous	EN	Yes I have experience operating using TLS and/or RALS	Japan	Male	54	170	7	Right-handed	Colorectal		Greater than 15 years	1 to 5 hours	None	None	Moderate (Interferes with task/ concentration)	None	None	None	None	None	None	None	None	None	None	None	None	None	None	None	None	None	None	None
2022-11-24 08:34:04	2022-11-24 08:44:09	IP Address	93.151.180.44	100	605	TRUE	2022-11-24 08:44:10	R_2Bbwtoqq3B9BQ5O					40.4617	17.2436	anonymous	EN	Yes I have experience operating using TLS and/or RALS	Italy	Male	61	174	7.5	Right-handed	General		Greater than 15 years	5 to 10 hours	Mild (Can be ignored)	Moderate (Interferes with task/ concentration)	Moderate (Interferes with task/ concentration)	Moderate (Interferes with task/ concentration)	None	None	None	None	None	Moderate (Interferes with task/ concentration)	None	Moderate (Interferes with task/ concentration)	None	None	Moderate (Interferes with task/ concentration)	None	None	None	None	None	None	None
[truncated: 68 more columns]

## Sheet: Filtered responses
↓↓↓ Data summaries and statistical analysis is included at the bottom of this spreadsheet ↓↓↓
	Q36		Q1		Q2		Q3		Q4		Q5		Q28		Q6	Q6_7_TEXT		Q7		Q8		Q10_1	Q10_2	Q10_3	Q10_4	Q10_5	Q10_6	Q10_7	Q10_8	Q10_9	Q10_10	Q10_11	Q29_1	Q29_2	Q29_3	Q29_4	Q29_5	Q29_6	Q29_7	Q29_8	Q29_9	Q29_10	Q29_11	Q29_12	Q29_13		Q11_1	Q11_2	Q11_3
	To confirm your eligibility for this survey: do you have experience in either TLS and/or RALS?		List of Countries		Gender		Age:		Height (cm):		Glove size:		Dominant hand:		What is your surgical specialty? - Selected Choice	What is your surgical specialty? - Other - Text		The following questions are related to Traditional Laparoscopic Surgery (TLS) Years of experience in traditional laparoscopic surgery (TLS)		On average how many hours per week do you perform TLS?		Have you at any time in the last 12 months had trouble (such as ache, pain, discomfort, numbness) while performing TLS in any of these regions. If so, what was the severity or impact of the symptoms? - Neck	Have you at any time in the last 12 months had trouble (such as ache, pain, discomfort, numbness) while performing TLS in any of these regions. If so, what was the severity or impact of the symptoms? - Shoulders	Have you at any time in the last 12 months had trouble (such as ache, pain, discomfort, numbness) while performing TLS in any of these regions. If so, what was the severity or impact of the symptoms? - Upper back	Have you at any time in the last 12 months had trouble (such as ache, pain, discomfort, numbness) while performing TLS in any of these regions. If so, what was the severity or impact of the symptoms? - Lower back	Have you at any time in the last 12 months had trouble (such as ache, pain, discomfort, numbness) while performing TLS in any of these regions. If so, what was the severity or impact of the symptoms? - Elbows	Have you at any time in the last 12 months had trouble (such as ache, pain, discomfort, numbness) while performing TLS in any of these regions. If so, what was the severity or impact of the symptoms? - Wrists	Have you at any time in the last 12 months had trouble (such as ache, pain, discomfort, numbness) while performing TLS in any of these regions. If so, what was the severity or impact of the symptoms? - Hips/thighs	Have you at any time in the last 12 months had trouble (such as ache, pain, discomfort, numbness) while performing TLS in any of these regions. If so, what was the severity or impact of the symptoms? - Knees	Have you at any time in the last 12 months had trouble (such as ache, pain, discomfort, numbness) while performing TLS in any of these regions. If so, what was the severity or impact of the symptoms? - Ankles/feet	Have you at any time in the last 12 months had trouble (such as ache, pain, discomfort, numbness) while performing TLS in any of these regions. If so, what was the severity or impact of the symptoms? - Eyes	Have you at any time in the last 12 months had trouble (such as ache, pain, discomfort, numbness) while performing TLS in any of these regions. If so, what was the severity or impact of the symptoms? - Head/headache	Have you at any time in the last 12 months had trouble (such as ache, pain, discomfort, numbness) while performing TLS in any of these regions. If so, what was the severity or impact of the symptoms? - Thenar area (T)	Have you at any time in the last 12 months had trouble (such as ache, pain, discomfort, numbness) while performing TLS in any of these regions. If so, what was the severity or impact of the symptoms? - Palm area (P)	Have you at any time in the last 12 months had trouble (such as ache, pain, discomfort, numbness) while performing TLS in any of these regions. If so, what was the severity or impact of the symptoms? - Hypothenar area (H)	Have you at any time in the last 12 months had trouble (such as ache, pain, discomfort, numbness) while performing TLS in any of these regions. If so, what was the severity or impact of the symptoms? - Thumb proximal phalanx (TP)	Have you at any time in the last 12 months had trouble (such as ache, pain, discomfort, numbness) while performing TLS in any of these regions. If so, what was the severity or impact of the symptoms? - Thumb distal phalanx (TD)	Have you at any time in the last 12 months had trouble (such as ache, pain, discomfort, numbness) while performing TLS in any of these regions. If so, what was the severity or impact of the symptoms? - Index finger middle/proximal phalanges (IM)	Have you at any time in the last 12 months had trouble (such as ache, pain, discomfort, numbness) while performing TLS in any of these regions. If so, what was the severity or impact of the symptoms? - Index finger distal phalanx (ID)	Have you at any time in the last 12 months had trouble (such as ache, pain, discomfort, numbness) while performing TLS in any of these regions. If so, what was the severity or impact of the symptoms? - Middle finger middle/proximal phalanges (MM)	Have you at any time in the last 12 months had trouble (such as ache, pain, discomfort, numbness) while performing TLS in any of these regions. If so, what was the severity or impact of the symptoms? - Middle finger distal phalanx (MD)	Have you at any time in the last 12 months had trouble (such as ache, pain, discomfort, numbness) while performing TLS in any of these regions. If so, what was the severity or impact of the symptoms? - Ring finger middle/proximal phalanges (RM)	Have you at any time in the last 12 months had trouble (such as ache, pain, discomfort, numbness) while performing TLS in any of these regions. If so, what was the severity or impact of the symptoms? - Ring finger distal phalanx (RD)	Have you at any time in the last 12 months had trouble (such as ache, pain, discomfort, numbness) while performing TLS in any of these regions. If so, what was the severity or impact of the symptoms? - Small finger middle/proximal phalanges (SM)	Have you at any time in the last 12 months had trouble (such as ache, pain, discomfort, numbness) while performing TLS in any of these regions. If so, what was the severity or impact of the symptoms? - Small finger distal phalanx (SD)		With respect to TLS: - I am able to maintain an upright posture most of the time while operating	With respect to TLS: - The posture I stand/sit in while operating is comfortable for long periods of time	With respect to TLS: - Wrist hyper-extension is frequently required while operating
	{"ImportId":"QID37"}		{"ImportId":"QID2"}		{"ImportId":"QID3"}		{"ImportId":"QID4_TEXT"}		{"ImportId":"QID5_TEXT"}		{"ImportId":"QID13_TEXT"}		{"ImportId":"QID29"}		{"ImportId":"QID6"}	{"ImportId":"QID6_7_TEXT"}		{"ImportId":"QID7"}		{"ImportId":"QID8"}		{"ImportId":"QID20_1"}	{"ImportId":"QID20_2"}	{"ImportId":"QID20_3"}	{"ImportId":"QID20_4"}	{"ImportId":"QID20_5"}	{"ImportId":"QID20_6"}	{"ImportId":"QID20_7"}	{"ImportId":"QID20_8"}	{"ImportId":"QID20_9"}	{"ImportId":"QID20_10"}	{"ImportId":"QID20_11"}	{"ImportId":"QID30_1"}	{"ImportId":"QID30_2"}	{"ImportId":"QID30_3"}	{"ImportId":"QID30_4"}	{"ImportId":"QID30_5"}	{"ImportId":"QID30_6"}	{"ImportId":"QID30_7"}	{"ImportId":"QID30_8"}	{"ImportId":"QID30_9"}	{"ImportId":"QID30_10"}	{"ImportId":"QID30_11"}	{"ImportId":"QID30_12"}	{"ImportId":"QID30_13"}		{"ImportId":"QID17_1"}	{"ImportId":"QID17_2"}	{"ImportId":"QID17_3"}
	Yes I have experience operating using TLS and/or RALS		Switzerland		Female		37		169		6.5		Right-handed		General			5 to 10 years		5 to 10 hours		None	Moderate (Interferes with task/ concentration)	Mild (Can be ignored)	Mild (Can be ignored)	None	Moderate (Interferes with task/ concentration)	None	Mild (Can be ignored)	None	None	None	Mild (Can be ignored)	None	None	Moderate (Interferes with task/ concentration)	None	None	None	None	None	None	None	None	None		Somewhat agree	Somewhat agree	Strongly agree
	Yes I have experience operating using TLS and/or RALS		Italy		Male		33		176		7		Right-handed		Other	HPB		3 to 5 years		1 to 5 hours		None	None	None	Mild (Can be ignored)	None	None	None	Moderate (Interferes with task/ concentration)	None	Mild (Can be ignored)	None	None	None	None	Mild (Can be ignored)	Mild (Can be ignored)	Mild (Can be ignored)	None	None	None	None	None	None	None		Strongly agree	Somewhat agree	Somewhat agree
	Yes I have experience operating using TLS and/or RALS		Italy		Male		38		176		6.5		Right-handed		Colorectal			10 to 15 years		5 to 10 hours		Moderate (Interferes with task/ concentration)	Mild (Can be ignored)	Mild (Can be ignored)	Moderate (Interferes with task/ concentration)	None	Moderate (Interferes with task/ concentration)	None	Severe (Required cessation or significant adjustment only to current task)	Mild (Can be ignored)	Moderate (Interferes with task/ concentration)	None	Moderate (Interferes with task/ concentration)	Mild (Can be ignored)	None	None	Mild (Can be ignored)	None	None	None	None	None	None	None	None		Somewhat disagree	Strongly disagree	Neither agree nor disagree
	Yes I have experience operating using TLS and/or RALS		Switzerland		Male		59		180		7.5		Right-handed		Colorectal			Greater than 15 years		15 to 20 hours		Moderate (Interferes with task/ concentration)	Moderate (Interferes with task/ concentration)	Moderate (Interferes with task/ concentration)	Mild (Can be ignored)	None	Severe (Required cessation or significant adjustment only to current task)	None	Moderate (Interferes with task/ concentration)	None	Moderate (Interferes with task/ concentration)	Mild (Can be ignored)	Severe ((Required cessation or significant adjustment only to current task)	Severe ((Required cessation or significant adjustment only to current task)	None	Moderate (Interferes with task/ concentration)	Moderate (Interferes with task/ concentration)	None	None	None	None	None	None	None	None		Strongly disagree	Strongly disagree	Strongly agree
	Yes I have experience operating using TLS and/or RALS		Greece		Male		37		168		7		Right-handed		Colorectal			5 to 10 years		1 to 5 hours		Severe (Required cessation or significant adjustment only to current task)	Severe (Required cessation or significant adjustment only to current task)	None	None	None	Very severe (Required cessation or significant adjustment to current and future tasks (work or recreational))	None	None	Severe (Required cessation or significant adjustment only to current task)	None	None	Very severe (Required cessation or significant adjustment to current and future tasks (work or recreational))	None	None	Severe ((Required cessation or significant adjustment only to current task)	None	None	None	None	None	None	None	None	None		Strongly agree	Strongly disagree	Somewhat agree
	Yes I have experience operating using TLS and/or RALS		Romania		Male		54		174		8		Right-handed		General			Greater than 15 years		5 to 10 hours		Moderate (Interferes with task/ concentration)	Moderate (Interferes with task/ concentration)	Moderate (Interferes with task/ concentration)	Moderate (Interferes with task/ concentration)	Severe (Required cessation or significant adjustment only to current task)	Mild (Can be ignored)	Mild (Can be ignored)	Severe (Required cessation or significant adjustment only to current task)	Mild (Can be ignored)	Moderate (Interferes with task/ concentration)	Mild (Can be ignored)	Mild (Can be ignored)	Moderate (Interferes with task/ concentration)	Moderate (Interferes with task/ concentration)	Mild (Can be ignored)	Mild (Can be ignored)	Mild (Can be ignored)	Mild (Can be ignored)	Mild (Can be ignored)	Mild (Can be ignored)	Mild (Can be ignored)	Mild (Can be ignored)	Mild (Can be ignored)	Mild (Can be ignored)		Somewhat disagree	Somewhat disagree	Somewhat disagree
	Yes I have experience operating using TLS and/or RALS		United Kingdom of Great Britain and Northern Ireland		Male		30		180		7.5		Right-handed		Gastrointestinal			5 to 10 years		10 to 15 hours		Mild (Can be ignored)	Moderate (Interferes with task/ concentration)	Severe (Required cessation or significant adjustment only to current task)	Mild (Can be ignored)	None	Mild (Can be ignored)	Mild (Can be ignored)	Moderate (Interferes with task/ concentration)	Mild (Can be ignored)	None	None	Mild (Can be ignored)	None	None	None	None	None	Mild (Can be ignored)	Mild (Can be ignored)	None	None	Mild (Can be ignored)	None	None		Somewhat agree	Somewhat disagree	Somewhat disagree
	Yes I have experience operating using TLS and/or RALS		Romania		Female		31		162		6.5		Ambidextrous		General			3 to 5 years		5 to 10 hours		Mild (Can be ignored)	Mild (Can be ignored)	None	Mild (Can be ignored)	None	None	None	None	None	Mild (Can be ignored)	Mild (Can be ignored)	None	None	None	None	None	None	None	None	None	None	None	None	None		Strongly agree	Somewhat agree	Neither agree nor disagree
	Yes I have experience operating using TLS and/or RALS		Italy		Male		72		176		7.5		Ambidextrous		General			Greater than 15 years		10 to 15 hours		None	Moderate (Interferes with task/ concentration)	None	None	None	None	None	None	None	None	None	None	None	None	None	None	None	None	None	None	None	None	None	None		Strongly agree	Strongly agree	Neither agree nor disagree
	Yes I have experience operating using TLS and/or RALS		Czech Republic		Female		43		161		6.5		Right-handed		Gastrointestinal			10 to 15 years		15 to 20 hours		Moderate (Interferes with task/ concentration)	Mild (Can be ignored)	Severe (Required cessation or significant adjustment only to current task)	Severe (Required cessation or significant adjustment only to current task)	Severe (Required cessation or significant adjustment only to current task)	Severe (Required cessation or significant adjustment only to current task)	Mild (Can be ignored)	None	None	Moderate (Interferes with task/ concentration)	Severe (Required cessation or significant adjustment only to current task)	Severe ((Required cessation or significant adjustment only to current task)	Mild (Can be ignored)	None	Moderate (Interferes with task/ concentration)	Moderate (Interferes with task/ concentration)	Severe ((Required cessation or significant adjustment only to current task)	Severe ((Required cessation or significant adjustment only to current task)	Mild (Can be ignored)	None	None	None	None	None		Somewhat agree	Somewhat disagree	Strongly agree
	Yes I have experience operating using TLS and/or RALS		Croatia		Male		47		180		7.5		Right-handed		Colorectal			10 to 15 years		5 to 10 hours		Moderate (Interferes with task/ concentration)	Moderate (Interferes with task/ concentration)	Moderate (Interferes with task/ concentration)	None	None	Moderate (Interferes with task/ concentration)	None	None	None	None	None	None	None	None	Mild (Can be ignored)	None	None	None	None	None	None	None	None	None		Strongly agree	Neither agree nor disagree	Somewhat agree
	Yes I have experience operating using TLS and/or RALS		Italy		Male		33		173		7		Right-handed		General			3 to 5 years		5 to 10 hours		Moderate (Interferes with task/ concentration)	Mild (Can be ignored)	None	Moderate (Interferes with task/ concentration)	None	None	None	Mild (Can be ignored)	None	None	None	None	None	None	Moderate (Interferes with task/ concentration)	None	None	None	None	None	None	None	None	None		Somewhat agree	Somewhat agree	Somewhat agree
	Yes I have experience operating using TLS and/or RALS		Ireland		Male		42		180		7.5		Right-handed		General			10 to 15 years		15 to 20 hours		Mild (Can be ignored)	Severe (Required cessation or significant adjustment only to current task)	Moderate (Interferes with task/ concentration)	Moderate (Interferes with task/ concentration)	Mild (Can be ignored)	Moderate (Interferes with task/ concentration)	None	None	None	None	Moderate (Interferes with task/ concentration)	None	None	None	None	None	None	None	None	None	None	None	None	None		Somewhat disagree	Strongly disagree	Somewhat agree
	Yes I have experience operating using TLS and/or RALS		Croatia		Male		46		170		7		Right-handed		Colorectal			10 to 15 years		5 to 10 hours		Mild (Can be ignored)	Mild (Can be ignored)	None	None	None	Mild (Can be ignored)	None	None	None	None	None	None	None	None	Moderate (Interferes with task/ concentration)	Mild (Can be ignored)	None	None	None	None	None	None	None	None		Strongly agree	Strongly agree	Strongly agree
	Yes I have experience operating using TLS and/or RALS		India		Male		47		165		7		Right-handed		General			10 to 15 years		1 to 5 hours		Mild (Can be ignored)	Mild (Can be ignored)	None	Mild (Can be ignored)	None	None	None	None	None	Mild (Can be ignored)	None	Mild (Can be ignored)	Mild (Can be ignored)	Mild (Can be ignored)	Mild (Can be ignored)	Mild (Can be ignored)	Mild (Can be ignored)	Mild (Can be ignored)	Mild (Can be ignored)	Mild (Can be ignored)	Mild (Can be ignored)	Mild (Can be ignored)	Mild (Can be ignored)	Mild (Can be ignored)		Somewhat agree	Somewhat agree	Somewhat agree
	Yes I have experience operating using TLS and/or RALS		Japan		Male		39		175		7.5		Right-handed		Colorectal			10 to 15 years		15 to 20 hours		Mild (Can be ignored)	Mild (Can be ignored)	Mild (Can be ignored)	Mild (Can be ignored)	Mild (Can be ignored)	Mild (Can be ignored)	Mild (Can be ignored)	Mild (Can be ignored)	Mild (Can be ignored)	Mild (Can be ignored)	Mild (Can be ignored)	Mild (Can be ignored)	Mild (Can be ignored)	Mild (Can be ignored)	Mild (Can be ignored)	Mild (Can be ignored)	Mild (Can be ignored)	Mild (Can be ignored)	Mild (Can be ignored)	Mild (Can be ignored)	Mild (Can be ignored)	Mild (Can be ignored)	Mild (Can be ignored)	Mild (Can be ignored)		Somewhat agree	Somewhat agree	Somewhat agree
	Yes I have experience operating using TLS and/or RALS		Italy		Female		55		166		7		Right-handed		General			Greater than 15 years		15 to 20 hours		Mild (Can be ignored)	Mild (Can be ignored)	None	None	Moderate (Interferes with task/ concentration)	Severe (Required cessation or significant adjustment only to current task)	None	None	None	None	Moderate (Interferes with task/ concentration)	Severe ((Required cessation or significant adjustment only to current task)	None	None	Severe ((Required cessation or significant adjustment only to current task)	Severe ((Required cessation or significant adjustment only to current task)	Severe ((Required cessation or significant adjustment only to current task)	Severe ((Required cessation or significant adjustment only to current task)	Severe ((Required cessation or significant adjustment only to current task)	Severe ((Required cessation or significant adjustment only to current task)	Moderate (Interferes with task/ concentration)	Severe ((Required cessation or significant adjustment only to current task)	Severe ((Required cessation or significant adjustment only to current task)	Moderate (Interferes with task/ concentration)		Somewhat disagree	Somewhat disagree	Strongly agree
	Yes I have experience operating using TLS and/or RALS		Israel		Male		63		182		8		Right-handed		General			Greater than 15 years		10 to 15 hours		None	Mild (Can be ignored)	Mild (Can be ignored)	Severe (Required cessation or significant adjustment only to current task)	None	Mild (Can be ignored)	Mild (Can be ignored)	Mild (Can be ignored)	Mild (Can be ignored)	Mild (Can be ignored)	Moderate (Interferes with task/ concentration)	Moderate (Interferes with task/ concentration)	Mild (Can be ignored)	None	Mild (Can be ignored)	Mild (Can be ignored)	None	None	None	None	None	None	None	None		Somewhat agree	Neither agree nor disagree	Neither agree nor disagree
	Yes I have experience operating using TLS and/or RALS		Bangladesh		Male		52		168		7		Right-handed		Gastrointestinal			10 to 15 years		1 to 5 hours		None	None	None	None	None	None	None	None	None	None	None	None	None	None	None	None	None	None	None	None	None	None	None	None			Strongly agree	Strongly agree
	Yes I have experience operating using TLS and/or RALS		Slovenia		Male		44		185		8		Right-handed		Colorectal			10 to 15 years		5 to 10 hours		Mild (Can be ignored)	Mild (Can be ignored)	Mild (Can be ignored)	Mild (Can be ignored)	None	Mild (Can be ignored)	None	None	None	None	None	None	None	None	None	None	None	None	None	None	None	None	None	None		Somewhat disagree	Strongly disagree	Strongly agree
	Yes I have experience operating using TLS and/or RALS		Hungary		Male		55		185		7.5		Right-handed		Gastrointestinal			Greater than 15 years		5 to 10 hours		Moderate (Interferes with task/ concentration)	Severe (Required cessation or significant adjustment only to current task)	Mild (Can be ignored)	Mild (Can be ignored)	None	Moderate (Interferes with task/ concentration)	Severe (Required cessation or significant adjustment only to current task)	Moderate (Interferes with task/ concentration)	None	Mild (Can be ignored)	None	None	Mild (Can be ignored)	None	Moderate (Interferes with task/ concentration)	Moderate (Interferes with task/ concentration)	None	Mild (Can be ignored)	None	None	None	None	None	None		Somewhat disagree	Strongly disagree	Somewhat disagree
	Yes I have experience operating using TLS and/or RALS		Belgium		Male		42		185		7.5		Right-handed		Other	transplantation		5 to 10 years		0 to 1 hours		Moderate (Interferes with task/ concentration)	Moderate (Interferes with task/ concentration)	None	Severe (Required cessation or significant adjustment only to current task)	None	None	Mild (Can be ignored)	None	None	Mild (Can be ignored)	Moderate (Interferes with task/ concentration)	None	None	None	None	None	None	None	None	None	None	None	None	None		Somewhat disagree	Strongly disagree	Somewhat agree
	Yes I have experience operating using TLS and/or RALS		Italy		Female		33		165		6		Right-handed		General			0 to 2 years		1 to 5 hours		None	None	None	Mild (Can be ignored)	None	None	None	Severe (Required cessation or significant adjustment only to current task)	None	None	None	None	Mild (Can be ignored)	None	None	None	None	None	None	None	None	None	None	None		Strongly agree	Neither agree nor disagree	Somewhat agree
	Yes I have experience operating using TLS and/or RALS		Greece		Male		41		180		7.5		Ambidextrous		General			10 to 15 years		10 to 15 hours		Mild (Can be ignored)	None	Moderate (Interferes with task/ concentration)	Moderate (Interferes with task/ concentration)	Mild (Can be ignored)	Moderate (Interferes with task/ concentration)	Moderate (Interferes with task/ concentration)	Mild (Can be ignored)	Mild (Can be ignored)	Mild (Can be ignored)	Mild (Can be ignored)	Moderate (Interferes with task/ concentration)	Moderate (Interferes with task/ concentration)	Mild (Can be ignored)	Moderate (Interferes with task/ concentration)	None	None	None	None	None	None	None	None	None		Somewhat agree	Somewhat agree	Neither agree nor disagree
	Yes I have experience operating using TLS and/or RALS		Italy		Female		45		158		6		Right-handed		Bariatric			10 to 15 years		1 to 5 hours		Moderate (Interferes with task/ concentration)	Moderate (Interferes with task/ concentration)	None	Mild (Can be ignored)	None	None	None	None	None	None	Moderate (Interferes with task/ concentration)	None	None	None	None	None	None	None	None	None	None	None	None	None		Strongly agree	Somewhat disagree	Neither agree nor disagree
	Yes I have experience operating using TLS and/or RALS		United Kingdom of Great Britain and Northern Ireland		Female		55		168		6		Right-handed		Colorectal			Greater than 15 years		5 to 10 hours		Moderate (Interferes with task/ concentration)	Moderate (Interferes with task/ concentration)	Mild (Can be ignored)	Moderate (Interferes with task/ concentration)	Mild (Can be ignored)	Mild (Can be ignored)	Mild (Can be ignored)	Mild (Can be ignored)	Mild (Can be ignored)	None	None	None	None	None	Mild (Can be ignored)	None	None	None	None	None	None	None	None	None		Somewhat disagree	Strongly disagree	Neither agree nor disagree
	Yes I have experience operating using TLS and/or RALS		United Kingdom of Great Britain and Northern Ireland		Male		58		185		7.5		Ambidextrous		Other	Colorectal and benign upper GI		Greater than 15 years		10 to 15 hours		None	None	None	Mild (Can be ignored)	None	None	None	Mild (Can be ignored)	None	None	None	Mild (Can be ignored)	None	None	None	None	None	None	None	None	None	None	None	None		Strongly agree	Strongly agree	Strongly disagree
	Yes I have experience operating using TLS and/or RALS		France		Male		41		170		7.5		Right-handed		General			Greater than 15 years		5 to 10 hours		Moderate (Interferes with task/ concentration)	Moderate (Interferes with task/ concentration)	Moderate (Interferes with task/ concentration)	Moderate (Interferes with task/ concentration)	Severe (Required cessation or significant adjustment only to current task)	Moderate (Interferes with task/ concentration)	Moderate (Interferes with task/ concentration)	Moderate (Interferes with task/ concentration)	Moderate (Interferes with task/ concentration)	Mild (Can be ignored)	Mild (Can be ignored)	Moderate (Interferes with task/ concentration)	Moderate (Interferes with task/ concentration)	Moderate (Interferes with task/ concentration)	Moderate (Interferes with task/ concentration)	Moderate (Interferes with task/ concentration)	Moderate (Interferes with task/ concentration)	Moderate (Interferes with task/ concentration)	Moderate (Interferes with task/ concentration)	Moderate (Interferes with task/ concentration)	Moderate (Interferes with task/ concentration)	Moderate (Interferes with task/ concentration)	Mild (Can be ignored)	Mild (Can be ignored)		Somewhat agree	Somewhat disagree	Somewhat agree
	Yes I have experience operating using TLS and/or RALS		Ukraine		Female		39		162		S		Right-handed		General			5 to 10 years		10 to 15 hours		Mild (Can be ignored)	None	None	Mild (Can be ignored)	None	Mild (Can be ignored)	None	Mild (Can be ignored)	None	Moderate (Interferes with task/ concentration)	Moderate (Interferes with task/ concentration)	Mild (Can be ignored)	None	None	None	None	None	None	None	None	None	None	None	None		Neither agree nor disagree		Somewhat agree
	Yes I have experience operating using TLS and/or RALS		United Kingdom of Great Britain and Northern Ireland		Male		70		167		7.5		Right-handed		Gastrointestinal			Greater than 15 years		5 to 10 hours		Mild (Can be ignored)	Moderate (Interferes with task/ concentration)	None	None	None	None	None	None	None	None	None	None	None	None	Moderate (Interferes with task/ concentration)	None	None	None	None	None	None	None	None	None		Strongly agree	Somewhat agree	Somewhat disagree
	Yes I have experience operating using TLS and/or RALS		United Kingdom of Great Britain and Northern Ireland		Male		52		178		8		Right-handed		Bariatric			Greater than 15 years		10 to 15 hours		Moderate (Interferes with task/ concentration)	Moderate (Interferes with task/ concentration)	Moderate (Interferes with task/ concentration)	None	Mild (Can be ignored)	Mild (Can be ignored)	None	None	Moderate (Interferes with task/ concentration)	Mild (Can be ignored)	None	None	None	None	None	None	Mild (Can be ignored)	Mild (Can be ignored)	Mild (Can be ignored)	Mild (Can be ignored)	None	None	None	None		Somewhat agree	Neither agree nor disagree	Somewhat agree
	Yes I have experience operating using TLS and/or RALS		Kenya		Male		42		180		7.6		Right-handed		Gastrointestinal			10 to 15 years		10 to 15 hours		Moderate (Interferes with task/ concentration)	Moderate (Interferes with task/ concentration)	Moderate (Interferes with task/ concentration)	Severe (Required cessation or significant adjustment only to current task)	Mild (Can be ignored)	Mild (Can be ignored)	None	None	Mild (Can be ignored)	Mild (Can be ignored)	Severe (Required cessation or significant adjustment only to current task)	Moderate (Interferes with task/ concentration)	None	Mild (Can be ignored)	None	None	None	None	None	None	None	None	None	None		Strongly disagree	Strongly disagree	Somewhat agree
	Yes I have experience operating using TLS and/or RALS		Romania		Female		32		179		7		Right-handed		General			5 to 10 years		5 to 10 hours		Severe (Required cessation or significant adjustment only to current task)	Moderate (Interferes with task/ concentration)	Mild (Can be ignored)	None	None	None	None	Moderate (Interferes with task/ concentration)	Moderate (Interferes with task/ concentration)	None	Mild (Can be ignored)	Mild (Can be ignored)	None	None	Moderate (Interferes with task/ concentration)	None	None	None	None	None	None	None	None	None		Somewhat agree	Neither agree nor disagree	Somewhat disagree
	Yes I have experience operating using TLS and/or RALS		Italy		Male		36		177		37263		Right-handed		General			10 to 15 years		15 to 20 hours		None	Mild (Can be ignored)	Mild (Can be ignored)	Severe (Required cessation or significant adjustment only to current task)	None	Mild (Can be ignored)	Mild (Can be ignored)	Mild (Can be ignored)	Severe (Required cessation or significant adjustment only to current task)	None	None	Mild (Can be ignored)	Mild (Can be ignored)	Mild (Can be ignored)	Mild (Can be ignored)	Mild (Can be ignored)	Mild (Can be ignored)	Mild (Can be ignored)	Moderate (Interferes with task/ concentration)	Mild (Can be ignored)	Moderate (Interferes with task/ concentration)	Mild (Can be ignored)	Moderate (Interferes with task/ concentration)	Mild (Can be ignored)		Somewhat disagree	Strongly disagree
	Yes I have experience operating using TLS and/or RALS		Pakistan		Male		44		177		8		Right-handed		Bariatric			10 to 15 years		10 to 15 hours		Moderate (Interferes with task/ concentration)	None	None	Moderate (Interferes with task/ concentration)	None	None	Mild (Can be ignored)	None	None	Mild (Can be ignored)	None	None	None	Mild (Can be ignored)	None	None	None	None	None	None	Mild (Can be ignored)	Mild (Can be ignored)	Mild (Can be ignored)	Mild (Can be ignored)		Somewhat agree	Strongly agree	Strongly disagree
	Yes I have experience operating using TLS and/or RALS		Italy		Male		64		180		7.5		Right-handed		General			10 to 15 years		1 to 5 hours		Moderate (Interferes with task/ concentration)	None	None	Mild (Can be ignored)	Mild (Can be ignored)	Mild (Can be ignored)	None	Mild (Can be ignored)	Mild (Can be ignored)	None	None	None	None	None	Mild (Can be ignored)	Mild (Can be ignored)	None	Mild (Can be ignored)	None	None	Mild (Can be ignored)	None	None	None		Somewhat agree	Neither agree nor disagree	Strongly agree
	Yes I have experience operating using TLS and/or RALS		Cyprus		Male		44		178		M		Right-handed		General			Greater than 15 years		1 to 5 hours		Severe (Required cessation or significant adjustment only to current task)	Moderate (Interferes with task/ concentration)	Moderate (Interferes with task/ concentration)	None	None	None	None	Very severe (Required cessation or significant adjustment to current and future tasks (work or recreational))	Mild (Can be ignored)	Moderate (Interferes with task/ concentration)	Severe (Required cessation or significant adjustment only to current task)	Moderate (Interferes with task/ concentration)	Mild (Can be ignored)	None	Moderate (Interferes with task/ concentration)	None	Moderate (Interferes with task/ concentration)	None	None	None	None	None	None	None		Strongly agree	Somewhat disagree	Strongly agree
	Yes I have experience operating using TLS and/or RALS		United Kingdom of Great Britain and Northern Ireland		Male		56		184		8		Right-handed		Colorectal			Greater than 15 years		10 to 15 hours		Mild (Can be ignored)	Moderate (Interferes with task/ concentration)	Moderate (Interferes with task/ concentration)	Severe (Required cessation or significant adjustment only to current task)	Moderate (Interferes with task/ concentration)	Severe (Required cessation or significant adjustment only to current task)	Mild (Can be ignored)	Mild (Can be ignored)	Mild (Can be ignored)	Moderate (Interferes with task/ concentration)	Moderate (Interferes with task/ concentration)	Severe ((Required cessation or significant adjustment only to current task)	None	None	Severe ((Required cessation or significant adjustment only to current task)	Moderate (Interferes with task/ concentration)	None	None	None	None	None	None	None	None		Strongly agree		Neither agree nor disagree
	Yes I have experience operating using TLS and/or RALS		Greece		Female		46		163		6		Right-handed		General			10 to 15 years		10 to 15 hours		Mild (Can be ignored)	None	Moderate (Interferes with task/ concentration)	Severe (Required cessation or significant adjustment only to current task)	None	Mild (Can be ignored)	Severe (Required cessation or significant adjustment only to current task)	None	Mild (Can be ignored)	None	Mild (Can be ignored)	Mild (Can be ignored)	Mild (Can be ignored)	Mild (Can be ignored)	Mild (Can be ignored)	Mild (Can be ignored)	Mild (Can be ignored)	Mild (Can be ignored)	Mild (Can be ignored)	Mild (Can be ignored)	None	None	None	None		Strongly disagree	Strongly disagree	Somewhat agree
	Yes I have experience operating using TLS and/or RALS		United Arab Emirates		Male		40		185		8		Right-handed		General			10 to 15 years		5 to 10 hours		Mild (Can be ignored)	Mild (Can be ignored)	Mild (Can be ignored)	Mild (Can be ignored)	None	Mild (Can be ignored)	Moderate (Interferes with task/ concentration)	Moderate (Interferes with task/ concentration)	Moderate (Interferes with task/ concentration)	None	Mild (Can be ignored)	Mild (Can be ignored)	Mild (Can be ignored)	Mild (Can be ignored)	Mild (Can be ignored)	Mild (Can be ignored)	Mild (Can be ignored)	Mild (Can be ignored)	None	None	None	None	None	None		Somewhat disagree	Somewhat disagree	Somewhat disagree
	Yes I have experience operating using TLS and/or RALS		Poland		Male		56		185		8		Right-handed		General			Greater than 15 years		5 to 10 hours		Mild (Can be ignored)	Moderate (Interferes with task/ concentration)	None	None	None	Mild (Can be ignored)	None	None	Mild (Can be ignored)	None	None	None	None	None	None	None	None	None	None	None	None	None	None	None		Neither agree nor disagree	Neither agree nor disagree	Somewhat agree
	Yes I have experience operating using TLS and/or RALS		United Kingdom of Great Britain and Northern Ireland		Male		53		182		7.5		Right-handed		Colorectal			Greater than 15 years		5 to 10 hours		Moderate (Interferes with task/ concentration)	Moderate (Interferes with task/ concentration)	None	None	None	None	None	None	None	None	None	Moderate (Interferes with task/ concentration)	None	None	Moderate (Interferes with task/ concentration)	None	Moderate (Interferes with task/ concentration)	None	None	None	None	None	None	None		Somewhat agree	Somewhat disagree	Neither agree nor disagree
	Yes I have experience operating using TLS and/or RALS		Belgium		Female		37		176		6.5		Right-handed		Gastrointestinal			10 to 15 years		10 to 15 hours		Moderate (Interferes with task/ concentration)	Moderate (Interferes with task/ concentration)	Mild (Can be ignored)	None	None	Mild (Can be ignored)	None	None	None	None	None	Mild (Can be ignored)	Mild (Can be ignored)	None	Mild (Can be ignored)	Mild (Can be ignored)	None	None	None	None	None	None	None	None		Somewhat agree	Somewhat agree	Neither agree nor disagree
	Yes I have experience operating using TLS and/or RALS		Pakistan		Male		38		172		7.5		Right-handed		Colorectal			5 to 10 years		10 to 15 hours		Mild (Can be ignored)	None	None	None	None	None	None	None	None	None	None	None	None	None	None	Mild (Can be ignored)	None	None	None	Mild (Can be ignored)	None	None	None	None		Somewhat agree	Somewhat agree
	Yes I have experience operating using TLS and/or RALS		Spain		Male		44		185		7.5		Right-handed		Bariatric			Greater than 15 years		5 to 10 hours		None	Mild (Can be ignored)	None	Mild (Can be ignored)	None	None	Mild (Can be ignored)	None	None	None	None	None	None	None	None	Mild (Can be ignored)	None	None	None	None	None	None	None	None		Strongly disagree	Strongly disagree	Strongly agree
	Yes I have experience operating using TLS and/or RALS		United Kingdom of Great Britain and Northern Ireland		Female		33		175		6.5		Right-handed		Colorectal			3 to 5 years		5 to 10 hours		None	Mild (Can be ignored)	None	None	None	None	None	None	None	Mild (Can be ignored)	None	Mild (Can be ignored)	None	None	Moderate (Interferes with task/ concentration)	None	None	None	None	None	None	None	None	None		Neither agree nor disagree	Somewhat disagree	Strongly disagree
	Yes I have experience operating using TLS and/or RALS		Netherlands		Male		59		182		7.5		Right-handed		Urology			Greater than 15 years		5 to 10 hours		None	None	None	None	Severe (Required cessation or significant adjustment only to current task)	None	None	None	None	None	None	None	None	None	None	None	None	None	None	None	None	None	None	None		Strongly agree	Somewhat agree	Somewhat disagree
	Yes I have experience operating using TLS and/or RALS		Romania		Female		30		163		6.5		Left-handed		General			3 to 5 years		5 to 10 hours		Mild (Can be ignored)	Mild (Can be ignored)	Moderate (Interferes with task/ concentration)	Mild (Can be ignored)	Mild (Can be ignored)	Mild (Can be ignored)	Mild (Can be ignored)	Mild (Can be ignored)	None	Mild (Can be ignored)	Moderate (Interferes with task/ concentration)	Mild (Can be ignored)	Mild (Can be ignored)	Mild (Can be ignored)	Mild (Can be ignored)	Mild (Can be ignored)	None	None	None	None	None	None	None	None		Somewhat disagree	Somewhat disagree	Somewhat disagree
	Yes I have experience operating using TLS and/or RALS		Greece		Male		37		186		7.5		Right-handed		General			5 to 10 years		5 to 10 hours		None	Mild (Can be ignored)	None	None	Mild (Can be ignored)	None	None	None	None	None	Mild (Can be ignored)	None	None	None	None	None	None	None	None	None	None	None	None	None		Somewhat agree	Neither agree nor disagree	Neither agree nor disagree
	Yes I have experience operating using TLS and/or RALS		Slovenia		Female		35		172		6.5		Right-handed		General			3 to 5 years		5 to 10 hours		None	Mild (Can be ignored)	None	Mild (Can be ignored)	None	None	Mild (Can be ignored)	None	None	Mild (Can be ignored)	None	Mild (Can be ignored)	None	None	Mild (Can be ignored)	Mild (Can be ignored)	Mild (Can be ignored)	Mild (Can be ignored)	None	None	None	None	None	None		Somewhat agree	Somewhat agree	Somewhat agree
	Yes I have experience operating using TLS and/or RALS		Croatia		Female		47		173		6.5		Right-handed		General			5 to 10 years		1 to 5 hours		None	Moderate (Interferes with task/ concentration)	Moderate (Interferes with task/ concentration)	Moderate (Interferes with task/ concentration)	None	None	Moderate (Interferes with task/ concentration)	None	Mild (Can be ignored)	None	None	Mild (Can be ignored)	Mild (Can be ignored)	None	None	None	None	None	None	None	None	None	None	None		Strongly agree	Strongly disagree	Somewhat agree
	Yes I have experience operating using TLS and/or RALS		Italy		Female		34		167		6		Right-handed		General			5 to 10 years		5 to 10 hours		Mild (Can be ignored)	Moderate (Interferes with task/ concentration)	Mild (Can be ignored)	Moderate (Interferes with task/ concentration)	Moderate (Interferes with task/ concentration)	Mild (Can be ignored)	None	None	None	Mild (Can be ignored)	Moderate (Interferes with task/ concentration)	Mild (Can be ignored)	Mild (Can be ignored)	None	None	None	Mild (Can be ignored)	None	None	None	None	None	None	None		Somewhat disagree	Somewhat disagree	Somewhat disagree
	Yes I have experience operating using TLS and/or RALS		Italy		Male		58		191		8		Ambidextrous		General			Greater than 15 years		More than 20 hours		Mild (Can be ignored)	Mild (Can be ignored)	Mild (Can be ignored)	Mild (Can be ignored)	Mild (Can be ignored)	Mild (Can be ignored)	Mild (Can be ignored)	Mild (Can be ignored)	Mild (Can be ignored)	Mild (Can be ignored)	Mild (Can be ignored)	None	None	None	None	None	None	None	None	None	None	None	None	None		Somewhat disagree	Somewhat disagree	Somewhat disagree
	Yes I have experience operating using TLS and/or RALS		United Kingdom of Great Britain and Northern Ireland		Female		38		170		6.5		Right-handed		General			5 to 10 years		1 to 5 hours		Severe (Required cessation or significant adjustment only to current task)	Moderate (Interferes with task/ concentration)	None	Moderate (Interferes with task/ concentration)	Mild (Can be ignored)	Mild (Can be ignored)	None	None	Mild (Can be ignored)	Mild (Can be ignored)	Mild (Can be ignored)	Severe ((Required cessation or significant adjustment only to current task)	None	Mild (Can be ignored)	Severe ((Required cessation or significant adjustment only to current task)	Moderate (Interferes with task/ concentration)	Severe ((Required cessation or significant adjustment only to current task)	Moderate (Interferes with task/ concentration)	Mild (Can be ignored)	Mild (Can be ignored)	Mild (Can be ignored)	Mild (Can be ignored)	Mild (Can be ignored)	Mild (Can be ignored)		Somewhat agree	Somewhat agree	Somewhat agree
	Yes I have experience operating using TLS and/or RALS		Republic of Moldova		Male		40		172		8		Right-handed		Colorectal			0 to 2 years		5 to 10 hours		None	None	None	Mild (Can be ignored)	None	None	Mild (Can be ignored)	Severe (Required cessation or significant adjustment only to current task)	Severe (Required cessation or significant adjustment only to current task)	None	None	None	None	None	None	None	None	None	None	None	None	None	None	None		Somewhat agree	Somewhat disagree	Neither agree nor disagree
	Yes I have experience operating using TLS and/or RALS		Poland		Male		43		179		7		Right-handed		Colorectal			10 to 15 years		5 to 10 hours		Moderate (Interferes with task/ concentration)	Mild (Can be ignored)	None	Mild (Can be ignored)	None	None	None	None	None	Moderate (Interferes with task/ concentration)	Mild (Can be ignored)	Mild (Can be ignored)	None	None	None	None	None	None	None	None	None	None	Mild (Can be ignored)	None		Strongly agree	Somewhat agree	Somewhat disagree
	Yes I have experience operating using TLS and/or RALS		Germany		Male		45		182		7		Right-handed		Bariatric			Greater than 15 years		More than 20 hours		Moderate (Interferes with task/ concentration)	Severe (Required cessation or significant adjustment only to current task)	None	Mild (Can be ignored)	None	Mild (Can be ignored)	None	Moderate (Interferes with task/ concentration)	None	Severe (Required cessation or significant adjustment only to current task)	Severe (Required cessation or significant adjustment only to current task)	None	None	None	Mild (Can be ignored)	None	Moderate (Interferes with task/ concentration)	Moderate (Interferes with task/ concentration)	None	None	None	None	None	None		Somewhat disagree	Strongly disagree	Strongly agree
	Yes I have experience operating using TLS and/or RALS		Netherlands		Female		48		165		6.5		Ambidextrous		Other	upper GI		Greater than 15 years		15 to 20 hours		None	None	None	None	None	None	None	None	None	None	None	None	Mild (Can be ignored)	None	Mild (Can be ignored)	Mild (Can be ignored)	Mild (Can be ignored)	Mild (Can be ignored)	Mild (Can be ignored)	Mild (Can be ignored)	Mild (Can be ignored)	Mild (Can be ignored)	None	None		Strongly agree	Strongly agree	Strongly disagree
	Yes I have experience operating using TLS and/or RALS		Italy		Male		65		194		8		Right-handed		Colorectal			Greater than 15 years		15 to 20 hours		None	None	None	Mild (Can be ignored)	None	None	None	None	None	Mild (Can be ignored)	None	None	None	None	None	None	None	Mild (Can be ignored)	Mild (Can be ignored)	None	None	None	None	None		Somewhat agree	Somewhat agree	Neither agree nor disagree
	Yes I have experience operating using TLS and/or RALS		Poland		Male		45		180		7		Ambidextrous		General			Greater than 15 years		5 to 10 hours		Mild (Can be ignored)	Moderate (Interferes with task/ concentration)	None	Severe (Required cessation or significant adjustment only to current task)	None	None	None	None	None	None	Mild (Can be ignored)	Mild (Can be ignored)	None	None	Mild (Can be ignored)	None	None	None	None	None	None	None	None	None		Strongly agree	Somewhat disagree	Neither agree nor disagree
	Yes I have experience operating using TLS and/or RALS		France		Male		63		173		8		Right-handed		Bariatric			Greater than 15 years		10 to 15 hours		Moderate (Interferes with task/ concentration)	Moderate (Interferes with task/ concentration)	Mild (Can be ignored)	Mild (Can be ignored)	Mild (Can be ignored)	Mild (Can be ignored)	Mild (Can be ignored)	Mild (Can be ignored)	Mild (Can be ignored)	None	None	None	None	None	None	None	None	None	None	None	None	None	None	None		Strongly agree	Somewhat agree	Somewhat agree
	Yes I have experience operating using TLS and/or RALS		Switzerland		Male		42		185		7.5		Right-handed		Gastrointestinal			Greater than 15 years		5 to 10 hours		Moderate (Interferes with task/ concentration)	Mild (Can be ignored)	Moderate (Interferes with task/ concentration)	Mild (Can be ignored)	None	None	None	None	None	None	Mild (Can be ignored)	None	None	None	None	None	None	None	None	None	None	None	None	None		Somewhat disagree	Somewhat disagree	Strongly disagree
	Yes I have experience operating using TLS and/or RALS		Ukraine		Male		40		176		-		Right-handed		Gastrointestinal			Greater than 15 years		5 to 10 hours		Mild (Can be ignored)	None	Severe (Required cessation or significant adjustment only to current task)	Severe (Required cessation or significant adjustment only to current task)	Mild (Can be ignored)	Mild (Can be ignored)	None	None	None	Mild (Can be ignored)	None	None	None	None	None	None	None	None	None	None	None	None	None	None		Somewhat disagree	Neither agree nor disagree	Somewhat disagree
	Yes I have experience operating using TLS and/or RALS		Belgium		Male		58		186		7.5		Right-handed		Other			Greater than 15 years		10 to 15 hours		Mild (Can be ignored)	Severe (Required cessation or significant adjustment only to current task)	Moderate (Interferes with task/ concentration)	Moderate (Interferes with task/ concentration)	None	None	Mild (Can be ignored)	Moderate (Interferes with task/ concentration)	None	None	Moderate (Interferes with task/ concentration)	Mild (Can be ignored)	Mild (Can be ignored)	Mild (Can be ignored)	None	None	None	None	None	None	None	None	None	None		Somewhat disagree	Somewhat disagree	Somewhat disagree
			Lithuania		Male		38		165		7		Ambidextrous		Colorectal			5 to 10 years		5 to 10 hours		Mild (Can be ignored)	Mild (Can be ignored)	None	Moderate (Interferes with task/ concentration)	None	None	None	None	None	None	Moderate (Interferes with task/ concentration)	None	None	None	None	None	None	None	None	None	None	None	None	None		Somewhat agree	Somewhat agree	Somewhat agree
	Yes I have experience operating using TLS and/or RALS		Italy		Female		59		167		7		Ambidextrous		General			Greater than 15 years		5 to 10 hours		Moderate (Interferes with task/ concentration)	Severe (Required cessation or significant adjustment only to current task)	Moderate (Interferes with task/ concentration)	None	None	Moderate (Interferes with task/ concentration)	None	None	None	Mild (Can be ignored)	None	None	None	None	None	None	Mild (Can be ignored)	None	None	None	None	None	None	None		Somewhat disagree	Somewhat agree	Neither agree nor disagree
	Yes I have experience operating using TLS and/or RALS		Portugal		Male		39		181		7.5		Right-handed		Colorectal			5 to 10 years		5 to 10 hours		Mild (Can be ignored)	None	None	Moderate (Interferes with task/ concentration)	None	None	None	None	None	None	None	None	None	None	None	None	None	None	None	None	None	None	None	None		Somewhat disagree	Somewhat disagree	Somewhat disagree
	Yes I have experience operating using TLS and/or RALS		Turkey		Male		67		177		8		Right-handed		Colorectal			Greater than 15 years		15 to 20 hours		Moderate (Interferes with task/ concentration)	Moderate (Interferes with task/ concentration)	None	Moderate (Interferes with task/ concentration)	None	Mild (Can be ignored)	Moderate (Interferes with task/ concentration)	None	None	Mild (Can be ignored)	Moderate (Interferes with task/ concentration)	None	None	None	None	None	Moderate (Interferes with task/ concentration)	None	None	None	None	None	None	None		Neither agree nor disagree	Somewhat disagree	Somewhat agree
	Yes I have experience operating using TLS and/or RALS		Afghanistan		Male		43		181		7.5		Right-handed		General			10 to 15 years		15 to 20 hours		Mild (Can be ignored)	Mild (Can be ignored)	Moderate (Interferes with task/ concentration)	None	Mild (Can be ignored)	None	None	None	None	Mild (Can be ignored)	Mild (Can be ignored)	None	None	None	Mild (Can be ignored)	Mild (Can be ignored)	None	None	None	None	None	None	None	None		Somewhat disagree	Strongly disagree	Strongly disagree
	Yes I have experience operating using TLS and/or RALS		United Kingdom of Great Britain and Northern Ireland		Male		56		177		7.5		Ambidextrous		Gastrointestinal			Greater than 15 years		More than 20 hours		Mild (Can be ignored)	Mild (Can be ignored)	Mild (Can be ignored)	Moderate (Interferes with task/ concentration)	Severe (Required cessation or significant adjustment only to current task)	None	None	Moderate (Interferes with task/ concentration)	None	None	None	None	None	None	Mild (Can be ignored)	None	None	None	None	None	Moderate (Interferes with task/ concentration)	None	None	None		Somewhat agree	Somewhat agree	Strongly disagree
	Yes I have experience operating using TLS and/or RALS		Bosnia and Herzegovina		Male		34		178		8		Right-handed		Other	Thoracic		5 to 10 years		5 to 10 hours		Moderate (Interferes with task/ concentration)	Moderate (Interferes with task/ concentration)	Severe (Required cessation or significant adjustment only to current task)	Mild (Can be ignored)	None	None	None	Mild (Can be ignored)	Mild (Can be ignored)	Mild (Can be ignored)	Moderate (Interferes with task/ concentration)	None	None	None	None	None	None	None	None	None	None	None	None	None		Somewhat disagree	Somewhat disagree	Somewhat disagree
	Yes I have experience operating using TLS and/or RALS		Saudi Arabia		Male		40		159		6.5		Right-handed		Bariatric			5 to 10 years		10 to 15 hours		None	Mild (Can be ignored)	Mild (Can be ignored)	None	Mild (Can be ignored)	None	None	None	Mild (Can be ignored)	None	None	Mild (Can be ignored)	None	None	None	None	None	None	None	None	None	None	None	None		Neither agree nor disagree	Neither agree nor disagree	Somewhat agree
	Yes I have experience operating using TLS and/or RALS		Netherlands		Male		43		185		7.5		Right-handed		Gynaecology			Greater than 15 years		10 to 15 hours		None	None	None	None	None	None	None	None	None	None	None	None	None	None	None	None	None	None	None	None	None	None	None	None		Strongly agree	Strongly agree	Strongly disagree
	Yes I have experience operating using TLS and/or RALS		Italy		Female		32		157		6		Right-handed		General			3 to 5 years		1 to 5 hours		Mild (Can be ignored)	Mild (Can be ignored)	None	None	None	None	None	Mild (Can be ignored)	Mild (Can be ignored)	Mild (Can be ignored)	None	Mild (Can be ignored)	None	None	Moderate (Interferes with task/ concentration)	None	None	None	None	None	None	None	None	None		Somewhat disagree	Strongly disagree	Somewhat disagree
	Yes I have experience operating using TLS and/or RALS		Bosnia and Herzegovina		Male		40		177				Right-handed		Gastrointestinal			5 to 10 years		1 to 5 hours		Mild (Can be ignored)	Mild (Can be ignored)	None	Mild (Can be ignored)	None	None	None	None	Mild (Can be ignored)	None	None	None	Mild (Can be ignored)	None	None	None	None	None	None	None	None	None	None	None		Somewhat disagree	Somewhat disagree	Somewhat disagree
	Yes I have experience operating using TLS and/or RALS		Portugal		Male		51		172		7		Right-handed		Other	HPB		Greater than 15 years		5 to 10 hours		Moderate (Interferes with task/ concentration)	Mild (Can be ignored)	None	None	None	None	None	Mild (Can be ignored)	None	Mild (Can be ignored)	Mild (Can be ignored)	None	None	None	Mild (Can be ignored)	None	None	None	None	None	None	None	None	None		Somewhat agree	Somewhat agree	Strongly disagree
	Yes I have experience operating using TLS and/or RALS		Philippines		Male		38		168		8		Right-handed		General			3 to 5 years		1 to 5 hours		Mild (Can be ignored)	Mild (Can be ignored)	Mild (Can be ignored)	Mild (Can be ignored)	None	Mild (Can be ignored)	None	Mild (Can be ignored)	Mild (Can be ignored)	Mild (Can be ignored)	Mild (Can be ignored)	Moderate (Interferes with task/ concentration)	Mild (Can be ignored)	None	Mild (Can be ignored)	Mild (Can be ignored)	Mild (Can be ignored)	None	None	None	None	None	None	None		Somewhat disagree	Somewhat disagree	Somewhat agree
	Yes I have experience operating using TLS and/or RALS		United Kingdom of Great Britain and Northern Ireland		Male		56		178		7.5		Right-handed		General			Greater than 15 years		5 to 10 hours		None	None	Mild (Can be ignored)	Severe (Required cessation or significant adjustment only to current task)	None	Severe (Required cessation or significant adjustment only to current task)	None	None	None	None	None	None	None	None	Moderate (Interferes with task/ concentration)	Mild (Can be ignored)	Moderate (Interferes with task/ concentration)	Moderate (Interferes with task/ concentration)	Mild (Can be ignored)	None	None	None	None	None		Strongly agree	Somewhat disagree	Strongly agree
	Yes I have experience operating using TLS and/or RALS		Italy		Male		33		181		7		Right-handed		Gastrointestinal			3 to 5 years		10 to 15 hours		None	Mild (Can be ignored)	None	None	None	None	None	None	None	None	Moderate (Interferes with task/ concentration)	None	None	None	Mild (Can be ignored)	Mild (Can be ignored)	None	None	None	None	None	None	None	None		Strongly agree	Strongly agree	Somewhat agree
	Yes I have experience operating using TLS and/or RALS		Croatia		Male		64		182		8		Right-handed		Colorectal			Greater than 15 years		5 to 10 hours		Moderate (Interferes with task/ concentration)	Moderate (Interferes with task/ concentration)	Moderate (Interferes with task/ concentration)	Moderate (Interferes with task/ concentration)	Moderate (Interferes with task/ concentration)	Mild (Can be ignored)	None	Mild (Can be ignored)	None	Mild (Can be ignored)	Mild (Can be ignored)	None	None	None	None	None	None	None	None	None	None	None	None	None		Somewhat disagree	Strongly disagree	Somewhat disagree
	Yes I have experience operating using TLS and/or RALS		Greece		Male		42		170		7		Right-handed		General			5 to 10 years		5 to 10 hours		Mild (Can be ignored)	Mild (Can be ignored)	Moderate (Interferes with task/ concentration)	None	Mild (Can be ignored)	None	Mild (Can be ignored)	None	None	None	Mild (Can be ignored)	None	None	None	None	None	None	None	None	None	Moderate (Interferes with task/ concentration)	Moderate (Interferes with task/ concentration)	Moderate (Interferes with task/ concentration)	Moderate (Interferes with task/ concentration)		Strongly agree	Somewhat agree	Neither agree nor disagree
	Yes I have experience operating using TLS and/or RALS		Iraq		Male		65		160		L		Right-handed		Colorectal			5 to 10 years		5 to 10 hours		None	None	Mild (Can be ignored)	Mild (Can be ignored)	None	None	None	None	None	None	Mild (Can be ignored)	None	Mild (Can be ignored)	None	None	Mild (Can be ignored)	None	Mild (Can be ignored)	None	None	None	None	None	None		Strongly disagree	Strongly disagree	Somewhat disagree
	Yes I have experience operating using TLS and/or RALS		Greece		Male		52		180		L		Right-handed		General			5 to 10 years		5 to 10 hours		None	None	None	None	None	None	None	None	None	None	None	None	None	None	None	None	None	None	None	None	None	None	None	None		Strongly agree	Somewhat agree	Neither agree nor disagree
	Yes I have experience operating using TLS and/or RALS		Romania		Male		43		176		7.5		Right-handed		General			10 to 15 years		0 to 1 hours		Mild (Can be ignored)	None	None	Moderate (Interferes with task/ concentration)	None	None	None	Mild (Can be ignored)	Mild (Can be ignored)	None	None	None	None	None	None	None	None	None	None	None	None	None	None	None		Strongly agree	Strongly agree	Strongly disagree
			Israel		Male		65		180		7.5		Right-handed		General			Greater than 15 years		More than 20 hours		Moderate (Interferes with task/ concentration)	None	None	Severe (Required cessation or significant adjustment only to current task)	None	None	None	None	None	Mild (Can be ignored)	None	None	Mild (Can be ignored)	None	None	None	None	None	None	None	None	None	None	None		Strongly agree	Somewhat agree	Somewhat disagree
	Yes I have experience operating using TLS and/or RALS		Spain		Male		41		175		7.5		Right-handed		Colorectal			10 to 15 years		5 to 10 hours		None	Mild (Can be ignored)	None	Mild (Can be ignored)	None	None	None	Mild (Can be ignored)	None	None	None	None	None	None	None	Mild (Can be ignored)	None	None	None	None	Mild (Can be ignored)	None	None	None		Somewhat agree	Neither agree nor disagree	Somewhat agree
	Yes I have experience operating using TLS and/or RALS		Spain		Male		39		168		6.5		Right-handed		Other	General + Colorectal + Gastrointestinal		5 to 10 years		5 to 10 hours		Mild (Can be ignored)	Moderate (Interferes with task/ concentration)	Very severe (Required cessation or significant adjustment to current and future tasks (work or recreational))	Mild (Can be ignored)	Mild (Can be ignored)	Very severe (Required cessation or significant adjustment to current and future tasks (work or recreational))	None	Mild (Can be ignored)	None	Moderate (Interferes with task/ concentration)	Severe (Required cessation or significant adjustment only to current task)	Very severe (Required cessation or significant adjustment to current and future tasks (work or recreational))	None	Mild (Can be ignored)	Very severe (Required cessation or significant adjustment to current and future tasks (work or recreational))	Moderate (Interferes with task/ concentration)	Moderate (Interferes with task/ concentration)	Moderate (Interferes with task/ concentration)	Mild (Can be ignored)	Mild (Can be ignored)	Mild (Can be ignored)	Mild (Can be ignored)	Mild (Can be ignored)	Mild (Can be ignored)		Somewhat agree	Somewhat agree	Strongly agree
	Yes I have experience operating using TLS and/or RALS		United Kingdom of Great Britain and Northern Ireland		Male		47		175		7.5		Right-handed		Other	GENERAL UGI BARIATRIC ADRENAL		10 to 15 years		15 to 20 hours		Mild (Can be ignored)	Mild (Can be ignored)	None	None	None	None	None	None	None	None	None	None	None	None	None	None	None	None	None	None	None	None	None	None		Strongly agree	Somewhat agree	Strongly disagree
	Yes I have experience operating using TLS and/or RALS		Slovenia		Female		55		172		6.5		Right-handed		General			Greater than 15 years		1 to 5 hours		None	None	None	Mild (Can be ignored)	None	Moderate (Interferes with task/ concentration)	None	Mild (Can be ignored)	None	None	None	None	None	None	None	None	None	None	None	None	None	None	None	None		Somewhat agree	Somewhat agree	Neither agree nor disagree
	Yes I have experience operating using TLS and/or RALS		Romania		Male		32		185		8		Right-handed		General			5 to 10 years		5 to 10 hours		Mild (Can be ignored)	Mild (Can be ignored)	Moderate (Interferes with task/ concentration)	Mild (Can be ignored)	None	Mild (Can be ignored)	None	None	None	Mild (Can be ignored)	Moderate (Interferes with task/ concentration)	None	None	Mild (Can be ignored)	None	None	None	None	None	None	Mild (Can be ignored)	Mild (Can be ignored)	Mild (Can be ignored)	None		Somewhat disagree	Strongly disagree	Somewhat agree
	Yes I have experience operating using TLS and/or RALS		Belgium		Male		52		177		8		Right-handed		Other	HEPATOBILIARY		Greater than 15 years		5 to 10 hours		None	None	None	Moderate (Interferes with task/ concentration)	None	None	None	None	None	None	None	None	None	None	None	None	None	None	None	None	None	None	None	None		Strongly agree	Somewhat agree	Neither agree nor disagree
	Yes I have experience operating using TLS and/or RALS		Belarus		Male		43		190		8		Right-handed		Bariatric			Greater than 15 years		10 to 15 hours		Moderate (Interferes with task/ concentration)	Mild (Can be ignored)	Moderate (Interferes with task/ concentration)	None	None	Mild (Can be ignored)	None	Mild (Can be ignored)	None	Mild (Can be ignored)	None	None	None	None	None	None	None	None	None	None	None	None	None	None		Strongly agree	Neither agree nor disagree	Somewhat agree
	Yes I have experience operating using TLS and/or RALS		Japan		Male		54		168		6.5		Right-handed		Gastrointestinal			Greater than 15 years		More than 20 hours		Moderate (Interferes with task/ concentration)	Mild (Can be ignored)	Mild (Can be ignored)	Mild (Can be ignored)	Mild (Can be ignored)	Moderate (Interferes with task/ concentration)	Mild (Can be ignored)	Mild (Can be ignored)	None	Mild (Can be ignored)	None	Mild (Can be ignored)	Mild (Can be ignored)	Mild (Can be ignored)	Mild (Can be ignored)	Mild (Can be ignored)	Mild (Can be ignored)	Mild (Can be ignored)	Mild (Can be ignored)	Mild (Can be ignored)	Mild (Can be ignored)	Mild (Can be ignored)	Mild (Can be ignored)	Mild (Can be ignored)		Somewhat agree	Neither agree nor disagree	Neither agree nor disagree
			Canada		Male		62		180		7.5		Right-handed		Bariatric			Greater than 15 years		More than 20 hours		Mild (Can be ignored)	Mild (Can be ignored)	Mild (Can be ignored)	Very severe (Required cessation or significant adjustment to current and future tasks (work or recreational))	None	None	None	None	None	None	None	Moderate (Interferes with task/ concentration)	Severe ((Required cessation or significant adjustment only to current task)	Moderate (Interferes with task/ concentration)	Mild (Can be ignored)	None	None	None	None	None	None	None	None	None		Strongly disagree	Strongly disagree	Neither agree nor disagree
	Yes I have experience operating using TLS and/or RALS		Italy		Male		60		191		8		Right-handed		General			Greater than 15 years		1 to 5 hours		None	Mild (Can be ignored)	None	Mild (Can be ignored)	Moderate (Interferes with task/ concentration)	Moderate (Interferes with task/ concentration)	None	Mild (Can be ignored)	Moderate (Interferes with task/ concentration)	Mild (Can be ignored)	None	None	None	None	None	None	Mild (Can be ignored)	Moderate (Interferes with task/ concentration)	Moderate (Interferes with task/ concentration)	Moderate (Interferes with task/ concentration)	None	None	None	None		Somewhat agree	Neither agree nor disagree	Somewhat agree
	Yes I have experience operating using TLS and/or RALS		Bulgaria		Male		43		184		7		Right-handed		General			10 to 15 years		5 to 10 hours		None	None	None	Severe (Required cessation or significant adjustment only to current task)	None	Moderate (Interferes with task/ concentration)	None	None	None	None	None	None	None	None	Moderate (Interferes with task/ concentration)	Moderate (Interferes with task/ concentration)	None	None	None	None	None	None	None	None		Strongly agree	Somewhat agree	Neither agree nor disagree
	Yes I have experience operating using TLS and/or RALS		Peru		Male		43		168		7.5		Right-handed		General			10 to 15 years		5 to 10 hours		Mild (Can be ignored)	None	None	None	None	None	None	None	None	None	None	None	None	None	None	None	None	None	None	None	None	None	None	None		Strongly agree	Strongly agree	Somewhat agree
	Yes I have experience operating using TLS and/or RALS		Singapore		Male		38		167		7		Right-handed		Gastrointestinal			5 to 10 years		10 to 15 hours		Moderate (Interferes with task/ concentration)	Moderate (Interferes with task/ concentration)	Moderate (Interferes with task/ concentration)	Mild (Can be ignored)	None	None	Mild (Can be ignored)	None	None	Mild (Can be ignored)	Mild (Can be ignored)	Moderate (Interferes with task/ concentration)	Moderate (Interferes with task/ concentration)	Moderate (Interferes with task/ concentration)	Mild (Can be ignored)	None	Mild (Can be ignored)	None	Mild (Can be ignored)	None	Mild (Can be ignored)	None	None	None		Somewhat agree	Somewhat agree	Neither agree nor disagree
	Yes I have experience operating using TLS and/or RALS		Bulgaria		Male		38		185		7.5		Right-handed		General			10 to 15 years		15 to 20 hours		None	Mild (Can be ignored)	None	None	None	None	None	Moderate (Interferes with task/ concentration)	Moderate (Interferes with task/ concentration)	None	None	None	None	None	None	None	None	None	None	None	None	None	None	None		Neither agree nor disagree	Somewhat disagree	Somewhat disagree
	Yes I have experience operating using TLS and/or RALS		Belgium		Female		48		170		7		Right-handed		Other	abdominal wall		Greater than 15 years		5 to 10 hours		Moderate (Interferes with task/ concentration)	Severe (Required cessation or significant adjustment only to current task)	None	None	None	None	None	None	None	None	Moderate (Interferes with task/ concentration)	Moderate (Interferes with task/ concentration)	None	None	Moderate (Interferes with task/ concentration)	Moderate (Interferes with task/ concentration)	None	None	None	None	None	None	None	None		Somewhat agree	Somewhat disagree	Somewhat disagree
	Yes I have experience operating using TLS and/or RALS		Romania		Male		58		180		7.5		Right-handed		General			Greater than 15 years		More than 20 hours		Moderate (Interferes with task/ concentration)	Moderate (Interferes with task/ concentration)	Moderate (Interferes with task/ concentration)	Moderate (Interferes with task/ concentration)	None	None	Moderate (Interferes with task/ concentration)	Moderate (Interferes with task/ concentration)	Moderate (Interferes with task/ concentration)	Moderate (Interferes with task/ concentration)	Moderate (Interferes with task/ concentration)	None	None	None	None	None	None	None	None	None	None	None	None	None		Somewhat agree	Neither agree nor disagree	Somewhat disagree
	Yes I have experience operating using TLS and/or RALS		United Arab Emirates		Male		59		181		8		Right-handed		General			Greater than 15 years		1 to 5 hours		None	None	None	None	None	None	None	None	None	None	None	None	None	None	None	None	None	None	None	None	None	None	None	None		Strongly agree	Strongly agree	Strongly disagree
	Yes I have experience operating using TLS and/or RALS		Italy		Male		65		192		91		Right-handed		Colorectal			Greater than 15 years		10 to 15 hours		None	Moderate (Interferes with task/ concentration)	None	None	None	None	None	Mild (Can be ignored)	None	None	None	None	None	None	None	None	None	None	None	None	None	None	None	None		Somewhat agree	Somewhat agree	Somewhat agree
	Yes I have experience operating using TLS and/or RALS		Romania		Male		35		194		7.5		Ambidextrous		Gynaecology			3 to 5 years		1 to 5 hours		None	Mild (Can be ignored)	None	Very severe (Required cessation or significant adjustment to current and future tasks (work or recreational))	Moderate (Interferes with task/ concentration)	Mild (Can be ignored)	None	None	Mild (Can be ignored)	Moderate (Interferes with task/ concentration)	Moderate (Interferes with task/ concentration)	Moderate (Interferes with task/ concentration)	Moderate (Interferes with task/ concentration)	Moderate (Interferes with task/ concentration)	Mild (Can be ignored)	Mild (Can be ignored)	Mild (Can be ignored)	Mild (Can be ignored)	Mild (Can be ignored)	Moderate (Interferes with task/ concentration)	Mild (Can be ignored)	Mild (Can be ignored)	Mild (Can be ignored)	Mild (Can be ignored)		Strongly disagree	Strongly disagree	Somewhat disagree
	Yes I have experience operating using TLS and/or RALS		Ukraine		Male		36		181		7.5		Right-handed		General			3 to 5 years		10 to 15 hours		None	Mild (Can be ignored)	None	None	None	None	None	None	None	Mild (Can be ignored)	None	Mild (Can be ignored)	None	None	None	None	None	None	None	None	None	None	None	None		Somewhat agree	Somewhat agree	Somewhat disagree
	Yes I have experience operating using TLS and/or RALS		Poland		Male		69		185		8.5		Right-handed		General			Greater than 15 years		1 to 5 hours		Mild (Can be ignored)	Mild (Can be ignored)	None	None	None	Mild (Can be ignored)	None	None	None	Mild (Can be ignored)	None	Mild (Can be ignored)	None	None	Moderate (Interferes with task/ concentration)	Moderate (Interferes with task/ concentration)	None	None	None	None	None	None	None	None		Strongly agree	Somewhat agree	Somewhat agree
	Yes I have experience operating using TLS and/or RALS		Spain		Male		52		170		7.5		Right-handed		Colorectal			Greater than 15 years		5 to 10 hours		Mild (Can be ignored)	Mild (Can be ignored)	None	None	None	None	None	None	None	None	None	None	None	None	None	None	None	None	None	None	None	None	None	None		Neither agree nor disagree	Neither agree nor disagree	Somewhat agree
	Yes I have experience operating using TLS and/or RALS		Italy		Male		37		186		44		Right-handed		Gastrointestinal			5 to 10 years		5 to 10 hours		Moderate (Interferes with task/ concentration)	Severe (Required cessation or significant adjustment only to current task)	Moderate (Interferes with task/ concentration)	Severe (Required cessation or significant adjustment only to current task)	Moderate (Interferes with task/ concentration)	Moderate (Interferes with task/ concentration)	Moderate (Interferes with task/ concentration)	Moderate (Interferes with task/ concentration)	Moderate (Interferes with task/ concentration)	Moderate (Interferes with task/ concentration)	Moderate (Interferes with task/ concentration)	Moderate (Interferes with task/ concentration)	Severe ((Required cessation or significant adjustment only to current task)	Moderate (Interferes with task/ concentration)	Moderate (Interferes with task/ concentration)	Moderate (Interferes with task/ concentration)	Moderate (Interferes with task/ concentration)	Moderate (Interferes with task/ concentration)	Moderate (Interferes with task/ concentration)	Mild (Can be ignored)	Mild (Can be ignored)	Mild (Can be ignored)	Mild (Can be ignored)	Mild (Can be ignored)		Somewhat agree	Somewhat agree	Somewhat agree
	Yes I have experience operating using TLS and/or RALS		Italy		Male		33		176		7		Right-handed		Other	HPB surgery		5 to 10 years		1 to 5 hours		None	None	None	Mild (Can be ignored)	None	None	None	Mild (Can be ignored)	None	None	None	None	None	None	None	None	None	None	None	None	None	None	None	None		Strongly agree	Somewhat agree	Somewhat agree
	Yes I have experience operating using TLS and/or RALS		Greece		Male		45		178		8		Right-handed		Colorectal			5 to 10 years		1 to 5 hours		None	None	None	Mild (Can be ignored)	Moderate (Interferes with task/ concentration)	Mild (Can be ignored)	None	None	Mild (Can be ignored)	None	None	None	None	None	None	None	None	None	None	None	None	None	None	None		Strongly agree	Strongly agree	Neither agree nor disagree
	Yes I have experience operating using TLS and/or RALS		Japan		Male		40		165		6.5		Right-handed		Gastrointestinal			10 to 15 years		5 to 10 hours		None	Moderate (Interferes with task/ concentration)	Mild (Can be ignored)	None	None	Moderate (Interferes with task/ concentration)	None	None	None	Mild (Can be ignored)	None	None	None	None	None	None	None	None	None	None	None	None	None	None		Strongly agree	Somewhat agree	Strongly disagree
	Yes I have experience operating using TLS and/or RALS		Georgia		Male		50		191		8.5		Right-handed		General			Greater than 15 years		10 to 15 hours		None	None	Mild (Can be ignored)	None	None	None	None	None	None	None	None	Mild (Can be ignored)	None	None	None	None	None	None	None	None	None	None	None	None		Strongly agree	Somewhat agree	Somewhat agree
	Yes I have experience operating using TLS and/or RALS		Spain		Male		43		179		7.5		Right-handed		Gastrointestinal			10 to 15 years		5 to 10 hours		Mild (Can be ignored)	None	Mild (Can be ignored)	Mild (Can be ignored)	None	None	None	None	None	Mild (Can be ignored)	None	None	None	None	None	None	None	None	None	None	None	None	None	None		Strongly agree	Somewhat agree	Somewhat agree
	Yes I have experience operating using TLS and/or RALS		Poland		Male		47		183		7.5		Right-handed		Colorectal			Greater than 15 years		5 to 10 hours		Mild (Can be ignored)	Mild (Can be ignored)	None	Mild (Can be ignored)	None	None	None	Mild (Can be ignored)	None	Mild (Can be ignored)	Mild (Can be ignored)	Mild (Can be ignored)	None	Mild (Can be ignored)	None	None	None	None	None	None	None	None	None	None		Strongly agree	Somewhat disagree	Somewhat disagree
	Yes I have experience operating using TLS and/or RALS		Romania		Male		52		190		7.5		Right-handed		General			Greater than 15 years		10 to 15 hours		Moderate (Interferes with task/ concentration)	Moderate (Interferes with task/ concentration)	Moderate (Interferes with task/ concentration)	None	Moderate (Interferes with task/ concentration)	Mild (Can be ignored)	None	None	None	Mild (Can be ignored)	None	Mild (Can be ignored)	Mild (Can be ignored)	None	None	Mild (Can be ignored)	Mild (Can be ignored)	Mild (Can be ignored)	None	None	None	None	None	None		Strongly disagree	Somewhat disagree	Somewhat disagree
	Yes I have experience operating using TLS and/or RALS		United States of America		Male		61		193		8		Right-handed		Other	endocrine/laparoscopic		Greater than 15 years		15 to 20 hours		Very severe (Required cessation or significant adjustment to current and future tasks (work or recreational))	Very severe (Required cessation or significant adjustment to current and future tasks (work or recreational))	Severe (Required cessation or significant adjustment only to current task)	Very severe (Required cessation or significant adjustment to current and future tasks (work or recreational))	Mild (Can be ignored)	None	Very severe (Required cessation or significant adjustment to current and future tasks (work or recreational))	Mild (Can be ignored)	Very severe (Required cessation or significant adjustment to current and future tasks (work or recreational))	None	Severe (Required cessation or significant adjustment only to current task)	Moderate (Interferes with task/ concentration)	None	Moderate (Interferes with task/ concentration)	None	None	Moderate (Interferes with task/ concentration)	Moderate (Interferes with task/ concentration)	Moderate (Interferes with task/ concentration)	Moderate (Interferes with task/ concentration)	Moderate (Interferes with task/ concentration)	Moderate (Interferes with task/ concentration)	None	None		Strongly disagree	Somewhat disagree	Strongly agree
	Yes I have experience operating using TLS and/or RALS		Kuwait		Male		62		178		7.5		Right-handed		General			Greater than 15 years		15 to 20 hours		None	Mild (Can be ignored)	None	None	Mild (Can be ignored)	Mild (Can be ignored)	None	Mild (Can be ignored)	Mild (Can be ignored)	Mild (Can be ignored)	None	Mild (Can be ignored)	Mild (Can be ignored)	None	Mild (Can be ignored)	Mild (Can be ignored)	Mild (Can be ignored)	Mild (Can be ignored)	None	None	None	None	None	None		Strongly agree	Strongly disagree	Neither agree nor disagree
	Yes I have experience operating using TLS and/or RALS		Philippines		Male		39		184		8		Right-handed		General			5 to 10 years		More than 20 hours		Moderate (Interferes with task/ concentration)	Moderate (Interferes with task/ concentration)	Moderate (Interferes with task/ concentration)	Moderate (Interferes with task/ concentration)	Moderate (Interferes with task/ concentration)	Moderate (Interferes with task/ concentration)	None	None	None	Moderate (Interferes with task/ concentration)	Moderate (Interferes with task/ concentration)	Moderate (Interferes with task/ concentration)	Moderate (Interferes with task/ concentration)	Moderate (Interferes with task/ concentration)	Moderate (Interferes with task/ concentration)	Moderate (Interferes with task/ concentration)	Moderate (Interferes with task/ concentration)	Moderate (Interferes with task/ concentration)	Moderate (Interferes with task/ concentration)	Moderate (Interferes with task/ concentration)	Moderate (Interferes with task/ concentration)	Moderate (Interferes with task/ concentration)	Moderate (Interferes with task/ concentration)	Moderate (Interferes with task/ concentration)		Strongly agree	Somewhat agree	Somewhat agree
	Yes I have experience operating using TLS and/or RALS		Italy		Male		65		182		7.5		Right-handed		Colorectal			Greater than 15 years		15 to 20 hours		Mild (Can be ignored)	None	Mild (Can be ignored)	Mild (Can be ignored)	None	None	None	Mild (Can be ignored)	None	None	Mild (Can be ignored)	None	Mild (Can be ignored)	None	None	None	None	None	None	None	None	None	None	Mild (Can be ignored)		Strongly agree	Strongly agree	Somewhat disagree
	Yes I have experience operating using TLS and/or RALS		Colombia		Male		50		161		7.5		Ambidextrous		Bariatric			10 to 15 years		More than 20 hours		Mild (Can be ignored)	None	Mild (Can be ignored)	None	None	None	None	None	None	None	None	None	None	None	None	None	None	None	None	None	None	None	None	None		Strongly disagree	Strongly disagree	Strongly agree
	Yes I have experience operating using TLS and/or RALS		Slovakia		Male		58		180		7.5		Right-handed		Gastrointestinal			Greater than 15 years		10 to 15 hours		Moderate (Interferes with task/ concentration)	Moderate (Interferes with task/ concentration)	Moderate (Interferes with task/ concentration)	Moderate (Interferes with task/ concentration)	Mild (Can be ignored)	Mild (Can be ignored)	None	None	None	None	None	None	None	None	Moderate (Interferes with task/ concentration)	None	None	None	None	None	None	None	None	None		Somewhat agree	Neither agree nor disagree	Somewhat disagree
	Yes I have experience operating using TLS and/or RALS		Saudi Arabia		Female		48		165		6.5		Right-handed		Bariatric			10 to 15 years		15 to 20 hours		Mild (Can be ignored)	Mild (Can be ignored)	Mild (Can be ignored)	None	None	None	None	None	None	Mild (Can be ignored)	Mild (Can be ignored)	Mild (Can be ignored)	Mild (Can be ignored)	Mild (Can be ignored)	None	None	None	None	None	None	None	None	None	None		Somewhat agree	Somewhat agree	Neither agree nor disagree
	Yes I have experience operating using TLS and/or RALS		Belgium		Female		32		173		6		Right-handed		Colorectal			5 to 10 years		5 to 10 hours		Mild (Can be ignored)	Moderate (Interferes with task/ concentration)	None	Mild (Can be ignored)	None	None	Mild (Can be ignored)	Mild (Can be ignored)	None	Mild (Can be ignored)	Mild (Can be ignored)	Mild (Can be ignored)	None	None	None	None	None	None	None	None	None	None	None	None		Strongly agree	Strongly agree	Strongly disagree
	Yes I have experience operating using TLS and/or RALS		India		Female		34		167		6.5		Right-handed		Gastrointestinal			5 to 10 years		5 to 10 hours		Severe (Required cessation or significant adjustment only to current task)	Severe (Required cessation or significant adjustment only to current task)	Moderate (Interferes with task/ concentration)	Mild (Can be ignored)	None	None	None	None	None	Mild (Can be ignored)	Mild (Can be ignored)	Mild (Can be ignored)	Mild (Can be ignored)	Mild (Can be ignored)	Mild (Can be ignored)	None	Mild (Can be ignored)	Mild (Can be ignored)	Mild (Can be ignored)	Mild (Can be ignored)	Mild (Can be ignored)	Mild (Can be ignored)	Mild (Can be ignored)	Mild (Can be ignored)		Neither agree nor disagree	Somewhat disagree	Somewhat agree
	Yes I have experience operating using TLS and/or RALS		Italy		Male		45		177		7.5		Right-handed		Gastrointestinal			10 to 15 years		5 to 10 hours		Moderate (Interferes with task/ concentration)	Mild (Can be ignored)	None	Moderate (Interferes with task/ concentration)	None	None	Mild (Can be ignored)	Mild (Can be ignored)	Moderate (Interferes with task/ concentration)	None	Moderate (Interferes with task/ concentration)	Mild (Can be ignored)	None	None	Severe ((Required cessation or significant adjustment only to current task)	Mild (Can be ignored)	None	None	None	None	None	None	None	None		Somewhat disagree	Neither agree nor disagree	Neither agree nor disagree
	Yes I have experience operating using TLS and/or RALS		Romania		Male		31		188		8		Right-handed		General			5 to 10 years		10 to 15 hours		Moderate (Interferes with task/ concentration)	Moderate (Interferes with task/ concentration)	Moderate (Interferes with task/ concentration)	None	None	Mild (Can be ignored)	None	Mild (Can be ignored)	Mild (Can be ignored)	Mild (Can be ignored)	None	Moderate (Interferes with task/ concentration)	None	None	None	None	None	None	None	None	None	None	None	None		Somewhat agree	Somewhat agree	Somewhat agree
	Yes I have experience operating using TLS and/or RALS		Czech Republic		Male		58		188		7.5		Right-handed		Colorectal			Greater than 15 years		5 to 10 hours		Moderate (Interferes with task/ concentration)	None	None	Moderate (Interferes with task/ concentration)	None	None	None	None	None	None	None	None	None	None	None	Mild (Can be ignored)	None	None	None	None	None	None	None	None		Somewhat agree	Somewhat disagree	Somewhat disagree
	Yes I have experience operating using TLS and/or RALS		Belgium		Male		39		180		7.5		Left-handed		Gastrointestinal			10 to 15 years		More than 20 hours		None	Mild (Can be ignored)	None	None	None	None	None	None	Mild (Can be ignored)	None	None	None	None	None	None	Mild (Can be ignored)	None	None	None	None	None	None	None	None		Somewhat agree	Strongly agree	Somewhat disagree
	Yes I have experience operating using TLS and/or RALS		Ukraine		Male		65		184		8		Right-handed		General			Greater than 15 years		5 to 10 hours		Mild (Can be ignored)	Severe (Required cessation or significant adjustment only to current task)	Moderate (Interferes with task/ concentration)	Mild (Can be ignored)	None	Mild (Can be ignored)	None	None	None	None	None	None	None	None	None	None	None	None	None	None	None	Mild (Can be ignored)	None	None		Neither agree nor disagree	Somewhat agree	Neither agree nor disagree
	Yes I have experience operating using TLS and/or RALS		Italy		Female		35		165		6.5		Right-handed		Colorectal			0 to 2 years		5 to 10 hours		Mild (Can be ignored)	None	Mild (Can be ignored)	None	None	Moderate (Interferes with task/ concentration)	None	None	None	Mild (Can be ignored)	Moderate (Interferes with task/ concentration)	Mild (Can be ignored)	None	None	Moderate (Interferes with task/ concentration)	None	Moderate (Interferes with task/ concentration)	None	Moderate (Interferes with task/ concentration)	None	None	None	None	None		Somewhat agree	Somewhat disagree	Strongly agree
	Yes I have experience operating using TLS and/or RALS		Sweden		Male		65		175		8		Right-handed		Bariatric			Greater than 15 years		1 to 5 hours		None	None	None	None	Mild (Can be ignored)	None	None	None	None	None	Mild (Can be ignored)	None	None	None	None	None	None	None	None	None	None	None	None	None		Strongly agree	Somewhat agree	Somewhat agree
	Yes I have experience operating using TLS and/or RALS		Italy		Male		42		171		7		Right-handed		Colorectal			10 to 15 years		1 to 5 hours		Moderate (Interferes with task/ concentration)	None	Mild (Can be ignored)	Mild (Can be ignored)	None	None	None	None	None	None	Mild (Can be ignored)	None	None	None	Mild (Can be ignored)	None	None	None	None	None	None	None	None	None		Strongly agree	Neither agree nor disagree	Somewhat disagree
	Yes I have experience operating using TLS and/or RALS		Greece		Male		39		176		7		Ambidextrous		General			10 to 15 years		5 to 10 hours		None	None	Mild (Can be ignored)	Mild (Can be ignored)	None	None	None	None	None	None	None	None	None	None	None	None	None	None	None	None	None	None	None	None		Somewhat agree	Somewhat agree	Somewhat disagree
	Yes I have experience operating using TLS and/or RALS		Poland		Male		37		180		7.5		Right-handed		Bariatric			10 to 15 years		More than 20 hours		Mild (Can be ignored)	Mild (Can be ignored)	Mild (Can be ignored)	Very severe (Required cessation or significant adjustment to current and future tasks (work or recreational))	Mild (Can be ignored)	Mild (Can be ignored)	Mild (Can be ignored)	Mild (Can be ignored)	Mild (Can be ignored)	Mild (Can be ignored)	Mild (Can be ignored)	Mild (Can be ignored)	Mild (Can be ignored)	Mild (Can be ignored)	Mild (Can be ignored)	Mild (Can be ignored)	Mild (Can be ignored)	Mild (Can be ignored)	Mild (Can be ignored)	Mild (Can be ignored)	Mild (Can be ignored)	Mild (Can be ignored)	Mild (Can be ignored)	Mild (Can be ignored)		Strongly agree	Somewhat agree	Somewhat agree
	Yes I have experience operating using TLS and/or RALS		Netherlands		Male		49		173		7.5		Right-handed		Bariatric			Greater than 15 years		More than 20 hours		Mild (Can be ignored)	None	Mild (Can be ignored)	None	None	Mild (Can be ignored)	None	None	None	None	Mild (Can be ignored)	None	None	None	Mild (Can be ignored)	None	None	None	None	None	None	None	None	None		Strongly agree	Somewhat disagree	Strongly agree
	Yes I have experience operating using TLS and/or RALS		Spain		Female		33		169		6.5		Right-handed		Bariatric			3 to 5 years		10 to 15 hours		Mild (Can be ignored)	None	None	None	None	Mild (Can be ignored)	None	None	None	None	None	Mild (Can be ignored)	None	None	Moderate (Interferes with task/ concentration)	Moderate (Interferes with task/ concentration)	None	None	None	None	None	None	None	None		Strongly agree	Somewhat agree	Somewhat disagree
	Yes I have experience operating using TLS and/or RALS		Spain		Male		66		175		7.5		Right-handed		Gastrointestinal			Greater than 15 years		5 to 10 hours		Moderate (Interferes with task/ concentration)	Mild (Can be ignored)	Moderate (Interferes with task/ concentration)	Mild (Can be ignored)	Mild (Can be ignored)	None	None	Mild (Can be ignored)	Mild (Can be ignored)	None	None	Mild (Can be ignored)	Mild (Can be ignored)	Mild (Can be ignored)	Mild (Can be ignored)	Mild (Can be ignored)	Mild (Can be ignored)	Mild (Can be ignored)	Mild (Can be ignored)	Mild (Can be ignored)	Mild (Can be ignored)	Mild (Can be ignored)	Mild (Can be ignored)	Mild (Can be ignored)		Somewhat agree	Somewhat disagree	Somewhat agree
	Yes I have experience operating using TLS and/or RALS		Croatia		Male		41		175		7		Ambidextrous		Other	and colorectal and hepatobilliar and bariatric and abdominal wall		10 to 15 years		5 to 10 hours		Moderate (Interferes with task/ concentration)	Mild (Can be ignored)	Mild (Can be ignored)	None	None	None	None	None	None	Mild (Can be ignored)	Mild (Can be ignored)	None	Mild (Can be ignored)	None	None	None	None	None	None	None	None	None	None	None		Strongly agree	Somewhat agree	Somewhat disagree
	Yes I have experience operating using TLS and/or RALS		Romania		Male		53		175		7.5		Right-handed		General			Greater than 15 years		1 to 5 hours		Mild (Can be ignored)	None	None	None	None	Mild (Can be ignored)	None	Moderate (Interferes with task/ concentration)	Mild (Can be ignored)	None	None	None	None	None	None	None	None	None	None	None	None	None	None	None		Neither agree nor disagree	Somewhat agree	Neither agree nor disagree
	Yes I have experience operating using TLS and/or RALS		Spain		Male		43		188		7.5		Right-handed		Bariatric			Greater than 15 years		10 to 15 hours		Mild (Can be ignored)	Mild (Can be ignored)	Mild (Can be ignored)	Moderate (Interferes with task/ concentration)	Mild (Can be ignored)	None	None	None	None	None	Mild (Can be ignored)	Moderate (Interferes with task/ concentration)	None	None	Mild (Can be ignored)	None	None	None	None	None	None	None	None	None		Somewhat agree	Somewhat agree	Somewhat disagree
	Yes I have experience operating using TLS and/or RALS		United Kingdom of Great Britain and Northern Ireland		Male		48		189		8		Right-handed		Gastrointestinal			Greater than 15 years		1 to 5 hours		None	None	None	Mild (Can be ignored)	None	Mild (Can be ignored)	None	None	None	Mild (Can be ignored)	Mild (Can be ignored)	None	Mild (Can be ignored)	None	Mild (Can be ignored)	None	None	None	None	None	None	None	None	None		Somewhat agree	Somewhat agree	Strongly agree
	Yes I have experience operating using TLS and/or RALS		Spain		Male		53		175		6.5		Right-handed		Other	Hepatobiliary and Upper GI		Greater than 15 years		15 to 20 hours		Mild (Can be ignored)	Mild (Can be ignored)	Mild (Can be ignored)	Mild (Can be ignored)	None	None	Mild (Can be ignored)	None	Moderate (Interferes with task/ concentration)	None	Mild (Can be ignored)	None	None	None	None	None	None	None	None	None	None	None	None	None		Somewhat agree	Neither agree nor disagree	Neither agree nor disagree
	Yes I have experience operating using TLS and/or RALS		Slovenia		Female		38		172		7		Right-handed		Colorectal			3 to 5 years		1 to 5 hours		Moderate (Interferes with task/ concentration)	Moderate (Interferes with task/ concentration)	Moderate (Interferes with task/ concentration)	Severe (Required cessation or significant adjustment only to current task)	Moderate (Interferes with task/ concentration)	Moderate (Interferes with task/ concentration)	Mild (Can be ignored)	Mild (Can be ignored)	Mild (Can be ignored)	Moderate (Interferes with task/ concentration)	Moderate (Interferes with task/ concentration)	Moderate (Interferes with task/ concentration)	Moderate (Interferes with task/ concentration)	Moderate (Interferes with task/ concentration)	Moderate (Interferes with task/ concentration)	Moderate (Interferes with task/ concentration)	Moderate (Interferes with task/ concentration)	Moderate (Interferes with task/ concentration)	Mild (Can be ignored)	Mild (Can be ignored)	None	None	Mild (Can be ignored)	Mild (Can be ignored)		Neither agree nor disagree	Strongly disagree	Somewhat agree
	Yes I have experience operating using TLS and/or RALS		United Kingdom of Great Britain and Northern Ireland		Male		59		183		8.5		Ambidextrous		General			Greater than 15 years		10 to 15 hours		Mild (Can be ignored)	Moderate (Interferes with task/ concentration)	Mild (Can be ignored)	Mild (Can be ignored)	Mild (Can be ignored)	Moderate (Interferes with task/ concentration)	Mild (Can be ignored)	None	None	Moderate (Interferes with task/ concentration)	Moderate (Interferes with task/ concentration)	Mild (Can be ignored)	Mild (Can be ignored)	Mild (Can be ignored)	Mild (Can be ignored)	Mild (Can be ignored)	Mild (Can be ignored)	Mild (Can be ignored)	Mild (Can be ignored)	Mild (Can be ignored)	Mild (Can be ignored)	Mild (Can be ignored)	Mild (Can be ignored)	Mild (Can be ignored)		Somewhat disagree	Neither agree nor disagree	Neither agree nor disagree
	Yes I have experience operating using TLS and/or RALS		Italy		Male		34		178		.		Right-handed		Gastrointestinal			5 to 10 years		1 to 5 hours		Moderate (Interferes with task/ concentration)	Mild (Can be ignored)	Mild (Can be ignored)	Mild (Can be ignored)	None	Mild (Can be ignored)	None	None	None	None	Mild (Can be ignored)	Moderate (Interferes with task/ concentration)	None	Mild (Can be ignored)	None	None	None	None	None	None	None	None	None	None		Neither agree nor disagree	Somewhat disagree	Somewhat disagree
	Yes I have experience operating using TLS and/or RALS		United Kingdom of Great Britain and Northern Ireland		Male		62		180		7.5		Ambidextrous		Gastrointestinal			Greater than 15 years		10 to 15 hours		Moderate (Interferes with task/ concentration)	Moderate (Interferes with task/ concentration)	Moderate (Interferes with task/ concentration)	None	None	None	None	None	None	None	None	None	None	None	None	None	None	None	None	None	None	None	None	None		Somewhat agree	Somewhat disagree	Strongly disagree
	Yes I have experience operating using TLS and/or RALS		United Kingdom of Great Britain and Northern Ireland		Male		59		180		7.5		Right-handed		Other	UGI		Greater than 15 years		5 to 10 hours		Very severe (Required cessation or significant adjustment to current and future tasks (work or recreational))	Severe (Required cessation or significant adjustment only to current task)	None	Moderate (Interferes with task/ concentration)	None	None	Very severe (Required cessation or significant adjustment to current and future tasks (work or recreational))	None	None	None	None	Severe ((Required cessation or significant adjustment only to current task)	None	Mild (Can be ignored)	Moderate (Interferes with task/ concentration)	Moderate (Interferes with task/ concentration)	Mild (Can be ignored)	Severe ((Required cessation or significant adjustment only to current task)	Mild (Can be ignored)	Mild (Can be ignored)	Mild (Can be ignored)	Mild (Can be ignored)	Mild (Can be ignored)	Mild (Can be ignored)		Neither agree nor disagree	Somewhat disagree	Somewhat agree
	Yes I have experience operating using TLS and/or RALS		Oman		Male		53		176		7.5		Right-handed		General			10 to 15 years		15 to 20 hours		Mild (Can be ignored)	Moderate (Interferes with task/ concentration)	Mild (Can be ignored)	Mild (Can be ignored)	Mild (Can be ignored)	Mild (Can be ignored)	Mild (Can be ignored)	Mild (Can be ignored)	Moderate (Interferes with task/ concentration)	Mild (Can be ignored)	Moderate (Interferes with task/ concentration)	Mild (Can be ignored)	Mild (Can be ignored)	Mild (Can be ignored)	Moderate (Interferes with task/ concentration)	Moderate (Interferes with task/ concentration)	Moderate (Interferes with task/ concentration)	Mild (Can be ignored)	Moderate (Interferes with task/ concentration)	Mild (Can be ignored)	Mild (Can be ignored)	Moderate (Interferes with task/ concentration)	Moderate (Interferes with task/ concentration)	Moderate (Interferes with task/ concentration)		Somewhat disagree	Somewhat disagree	Somewhat disagree
	Yes I have experience operating using TLS and/or RALS		United Kingdom of Great Britain and Northern Ireland		Male		50		189		8		Right-handed		Colorectal			10 to 15 years		10 to 15 hours		Mild (Can be ignored)	Moderate (Interferes with task/ concentration)	None	Mild (Can be ignored)	Mild (Can be ignored)	None	None	None	None	Mild (Can be ignored)	None	Moderate (Interferes with task/ concentration)	None	None	None	None	Moderate (Interferes with task/ concentration)	None	None	None	None	None	None	None		Strongly agree	Strongly agree	Strongly disagree
			Italy		Female		38		175		7		Right-handed		Colorectal			10 to 15 years		5 to 10 hours		Moderate (Interferes with task/ concentration)	Moderate (Interferes with task/ concentration)	None	Moderate (Interferes with task/ concentration)	None	Mild (Can be ignored)	None	None	None	None	None	None	None	None	None	None	Mild (Can be ignored)	Mild (Can be ignored)	None	Mild (Can be ignored)	None	None	None	None		Somewhat disagree	Somewhat disagree	Somewhat agree
			Greece		Male		49		183		7.5		Right-handed		General			10 to 15 years		10 to 15 hours		Mild (Can be ignored)	Mild (Can be ignored)	Mild (Can be ignored)	Moderate (Interferes with task/ concentration)	None	None	None	None	None	Mild (Can be ignored)	None	None	None	None	None	None	None	None	None	None	None	None	None	None		Somewhat agree	Somewhat agree	Strongly disagree
	Yes I have experience operating using TLS and/or RALS		Italy		Female		33		165		6		Right-handed		General			3 to 5 years		5 to 10 hours		Mild (Can be ignored)	Mild (Can be ignored)	None	None	None	None	None	Mild (Can be ignored)	None	None	None	None	None	None	None	None	None	None	None	None	None	None	None	None		Neither agree nor disagree	Somewhat disagree	Somewhat disagree
	Yes I have experience operating using TLS and/or RALS		Romania		Male		54		172		8		Ambidextrous		General			Greater than 15 years		10 to 15 hours		Mild (Can be ignored)	Moderate (Interferes with task/ concentration)	Mild (Can be ignored)	None	None	None	None	None	Mild (Can be ignored)	None	None	None	None	None	None	None	None	None	None	None	None	Severe ((Required cessation or significant adjustment only to current task)	None	None		Strongly agree	Somewhat agree	Somewhat disagree
	Yes I have experience operating using TLS and/or RALS		Ireland		Male		55		179		8		Right-handed		Bariatric			Greater than 15 years		15 to 20 hours		Mild (Can be ignored)	Mild (Can be ignored)	Mild (Can be ignored)	Mild (Can be ignored)	None	Mild (Can be ignored)	Mild (Can be ignored)	None	None	Mild (Can be ignored)	None	Mild (Can be ignored)	None	None	Mild (Can be ignored)	None	None	Mild (Can be ignored)	None	None	None	None	None	None		Somewhat disagree	Strongly agree	Somewhat agree
	Yes I have experience operating using TLS and/or RALS		Netherlands		Male		58		179		7.5		Ambidextrous		Colorectal			Greater than 15 years		5 to 10 hours		Mild (Can be ignored)	Mild (Can be ignored)	None	Mild (Can be ignored)	None	Mild (Can be ignored)	None	None	Mild (Can be ignored)	None	None	Mild (Can be ignored)	None	None	None	None	None	None	None	None	None	None	None	None		Strongly agree	Somewhat agree	Somewhat agree
	Yes I have experience operating using TLS and/or RALS		Italy		Male		48		175		7		Right-handed		Colorectal			Greater than 15 years		10 to 15 hours		Mild (Can be ignored)	Moderate (Interferes with task/ concentration)	Mild (Can be ignored)	Mild (Can be ignored)	None	None	None	None	None	Moderate (Interferes with task/ concentration)	None	None	None	None	None	None	None	None	None	None	None	None	None	None		Strongly agree	Somewhat agree	Somewhat disagree
	Yes I have experience operating using TLS and/or RALS		Belgium		Male		61		176		8		Ambidextrous		General			Greater than 15 years		15 to 20 hours		Mild (Can be ignored)	Very severe (Required cessation or significant adjustment to current and future tasks (work or recreational))	Mild (Can be ignored)	Mild (Can be ignored)	Mild (Can be ignored)	Moderate (Interferes with task/ concentration)	Mild (Can be ignored)	Moderate (Interferes with task/ concentration)	None	None	None	Moderate (Interferes with task/ concentration)	Moderate (Interferes with task/ concentration)	None	Moderate (Interferes with task/ concentration)	None	Mild (Can be ignored)	Mild (Can be ignored)	None	Mild (Can be ignored)	None	None	None	None		Somewhat agree	Neither agree nor disagree	Neither agree nor disagree
	Yes I have experience operating using TLS and/or RALS		Romania		Female		43		168		6.5		Ambidextrous		General			5 to 10 years		5 to 10 hours		Moderate (Interferes with task/ concentration)	Moderate (Interferes with task/ concentration)	Moderate (Interferes with task/ concentration)	Mild (Can be ignored)	Moderate (Interferes with task/ concentration)	Mild (Can be ignored)	Mild (Can be ignored)	Mild (Can be ignored)	Mild (Can be ignored)	Mild (Can be ignored)	Moderate (Interferes with task/ concentration)	Mild (Can be ignored)	Mild (Can be ignored)	Mild (Can be ignored)	Mild (Can be ignored)	Mild (Can be ignored)	Mild (Can be ignored)	Mild (Can be ignored)	Mild (Can be ignored)	Moderate (Interferes with task/ concentration)	Mild (Can be ignored)	Mild (Can be ignored)	Mild (Can be ignored)	None		Somewhat agree	Somewhat disagree	Somewhat disagree
	Yes I have experience operating using TLS and/or RALS		Belgium		Female		50		167		6.5		Right-handed		Colorectal			10 to 15 years		5 to 10 hours		Mild (Can be ignored)	Moderate (Interferes with task/ concentration)	None	Moderate (Interferes with task/ concentration)	Mild (Can be ignored)	Moderate (Interferes with task/ concentration)	Mild (Can be ignored)	Moderate (Interferes with task/ concentration)	None	Severe (Required cessation or significant adjustment only to current task)	Severe (Required cessation or significant adjustment only to current task)	None	None	None	None	None	Mild (Can be ignored)	None	None	None	None	None	None	None		Somewhat agree	Somewhat disagree	Strongly agree
	Yes I have experience operating using TLS and/or RALS		United Kingdom of Great Britain and Northern Ireland		Male		66		178		7.5		Right-handed		Gastrointestinal			Greater than 15 years		5 to 10 hours		None	None	Mild (Can be ignored)	None	None	None	Mild (Can be ignored)	None	None	Mild (Can be ignored)	None	Mild (Can be ignored)	None	None	None	None	None	None	None	None	None	None	None	None		Somewhat disagree	Somewhat disagree	Somewhat agree
	Yes I have experience operating using TLS and/or RALS		Serbia		Male		59		188		7.5		Right-handed		Other	UGI and Bariatric		Greater than 15 years		15 to 20 hours		Mild (Can be ignored)	Mild (Can be ignored)	Mild (Can be ignored)	Moderate (Interferes with task/ concentration)	None	None	Severe (Required cessation or significant adjustment only to current task)	Severe (Required cessation or significant adjustment only to current task)	None	None	None	Mild (Can be ignored)	Mild (Can be ignored)	None	None	None	None	None	None	None	None	None	None	None		Somewhat agree	Somewhat disagree	Somewhat disagree
	Yes I have experience operating using TLS and/or RALS		Spain		Male		59		178		37262		Right-handed		General			Greater than 15 years		More than 20 hours		None	Severe (Required cessation or significant adjustment only to current task)	Moderate (Interferes with task/ concentration)	Mild (Can be ignored)	None	None	None	None	None	None	None	None	Moderate (Interferes with task/ concentration)	None	None	None	None	None	None	None	None	None	None	None		Somewhat agree	Somewhat agree	Neither agree nor disagree
			Mexico		Male		38		175		7.5		Right-handed		General			10 to 15 years		5 to 10 hours		Severe (Required cessation or significant adjustment only to current task)	Moderate (Interferes with task/ concentration)	None	Moderate (Interferes with task/ concentration)	Mild (Can be ignored)	Mild (Can be ignored)	None	None	None	Mild (Can be ignored)	None	None	None	None	Mild (Can be ignored)	None	Mild (Can be ignored)	None	None	None	Moderate (Interferes with task/ concentration)	None	None	None		Strongly agree	Somewhat agree	Somewhat agree
	Yes I have experience operating using TLS and/or RALS		Italy		Male		59		175		7.5		Right-handed		General			Greater than 15 years		10 to 15 hours		Mild (Can be ignored)	None	None	None	None	Mild (Can be ignored)	None	Moderate (Interferes with task/ concentration)	Moderate (Interferes with task/ concentration)	Mild (Can be ignored)	Mild (Can be ignored)	Moderate (Interferes with task/ concentration)	None	None	None	None	None	None	None	None	None	None	None	None		Strongly agree	Strongly disagree	Strongly disagree
	Yes I have experience operating using TLS and/or RALS		Italy		Male		66		196		8		Right-handed		General			Greater than 15 years		5 to 10 hours		None	None	None	None	None	Mild (Can be ignored)	None	None	None	None	None	None	None	None	None	None	Moderate (Interferes with task/ concentration)	Mild (Can be ignored)	None	None	None	None	None	None		Somewhat agree	Somewhat agree	Somewhat agree
	Yes I have experience operating using TLS and/or RALS		Serbia		Male		56		188		8		Right-handed		Gastrointestinal			Greater than 15 years		5 to 10 hours		Moderate (Interferes with task/ concentration)	Moderate (Interferes with task/ concentration)	Moderate (Interferes with task/ concentration)	Mild (Can be ignored)	Mild (Can be ignored)	None	Mild (Can be ignored)	None	None	None	None	None	None	Severe ((Required cessation or significant adjustment only to current task)	None	None	None	Moderate (Interferes with task/ concentration)	None	Moderate (Interferes with task/ concentration)	None	None	None	None		Strongly agree	Neither agree nor disagree	Somewhat disagree
	Yes I have experience operating using TLS and/or RALS		Poland		Male		49		178		7.5		Ambidextrous		Colorectal			Greater than 15 years		5 to 10 hours		None	None	None	Mild (Can be ignored)	None	None	None	None	None	Moderate (Interferes with task/ concentration)	None	None	None	None	None	None	None	None	None	None	None	None	None	None		Strongly agree	Strongly agree	Strongly disagree
	Yes I have experience operating using TLS and/or RALS		Italy		Male		46		187		7		Right-handed		Colorectal			Greater than 15 years		5 to 10 hours		None	None	None	Mild (Can be ignored)	None	None	None	None	None	Mild (Can be ignored)	Mild (Can be ignored)	None	None	None	Mild (Can be ignored)	Mild (Can be ignored)	None	None	None	None	None	None	None	None		Somewhat agree	Strongly agree	Neither agree nor disagree
	Yes I have experience operating using TLS and/or RALS		Spain		Male		30		178		7		Right-handed		General			5 to 10 years		5 to 10 hours		Moderate (Interferes with task/ concentration)	Moderate (Interferes with task/ concentration)	Moderate (Interferes with task/ concentration)	Mild (Can be ignored)	Moderate (Interferes with task/ concentration)	Mild (Can be ignored)	Mild (Can be ignored)	Mild (Can be ignored)	Mild (Can be ignored)	Moderate (Interferes with task/ concentration)	Severe (Required cessation or significant adjustment only to current task)	None	None	None	None	None	None	None	None	None	None	None	None	None		Somewhat disagree	Somewhat disagree	Strongly agree
	Yes I have experience operating using TLS and/or RALS		India		Male		43		178		7.5		Right-handed		Other	Surgical oncology		10 to 15 years		5 to 10 hours		Mild (Can be ignored)	Mild (Can be ignored)	Mild (Can be ignored)	Moderate (Interferes with task/ concentration)	Mild (Can be ignored)	None	Mild (Can be ignored)	Mild (Can be ignored)	Mild (Can be ignored)	Mild (Can be ignored)	Moderate (Interferes with task/ concentration)	Mild (Can be ignored)	None	None	None	None	None	None	None	None	Mild (Can be ignored)	Mild (Can be ignored)	None	None		Somewhat disagree	Somewhat agree	Somewhat agree
	Yes I have experience operating using TLS and/or RALS		Romania		Female		36		177		6.5		Ambidextrous		Colorectal			5 to 10 years		1 to 5 hours		Moderate (Interferes with task/ concentration)	Mild (Can be ignored)	None	None	None	None	None	Mild (Can be ignored)	None	None	None	Mild (Can be ignored)	None	Mild (Can be ignored)	None	None	None	None	None	None	None	None	None	None		Somewhat agree	Somewhat agree	Somewhat agree
	Yes I have experience operating using TLS and/or RALS		Netherlands		Male		63		185		7.5		Right-handed		Colorectal			Greater than 15 years		1 to 5 hours		Mild (Can be ignored)	Mild (Can be ignored)	Mild (Can be ignored)	Mild (Can be ignored)	Moderate (Interferes with task/ concentration)	Mild (Can be ignored)	Mild (Can be ignored)	None	None	Moderate (Interferes with task/ concentration)	None	None	None	None	None	None	None	None	Mild (Can be ignored)	Mild (Can be ignored)	Moderate (Interferes with task/ concentration)	Moderate (Interferes with task/ concentration)	Moderate (Interferes with task/ concentration)	Moderate (Interferes with task/ concentration)		Strongly agree	Somewhat disagree	Neither agree nor disagree
	Yes I have experience operating using TLS and/or RALS		Italy		Male		51		178		7.5		Right-handed		Gastrointestinal			Greater than 15 years		10 to 15 hours		Mild (Can be ignored)	Mild (Can be ignored)	Mild (Can be ignored)	Mild (Can be ignored)	None	None	None	None	None	None	Mild (Can be ignored)	None	None	None	None	None	None	None	None	None	None	None	None	None		Strongly agree	Somewhat agree	Neither agree nor disagree
	Yes I have experience operating using TLS and/or RALS		Japan		Male		51		182		7.5		Right-handed		Gastrointestinal			Greater than 15 years		5 to 10 hours		None	None	None	None	None	None	Moderate (Interferes with task/ concentration)	None	None	None	None	None	None	None	None	None	None	None	None	None	None	None	None	None		Somewhat disagree	Neither agree nor disagree	Neither agree nor disagree
	Yes I have experience operating using TLS and/or RALS		Serbia		Male		51		183		8		Ambidextrous		General			Greater than 15 years		10 to 15 hours		None	None	Mild (Can be ignored)	Moderate (Interferes with task/ concentration)	Moderate (Interferes with task/ concentration)	None	None	Moderate (Interferes with task/ concentration)	None	None	Mild (Can be ignored)	None	None	None	None	None	None	None	None	None	None	None	None	None		Strongly agree	Strongly agree	Somewhat disagree
	Yes I have experience operating using TLS and/or RALS		Italy		Male		33		185		7.5		Right-handed		General			3 to 5 years		1 to 5 hours		None	None	None	None	None	Moderate (Interferes with task/ concentration)	None	None	None	None	None	None	None	None	Moderate (Interferes with task/ concentration)	Moderate (Interferes with task/ concentration)	None	None	None	None	None	None	None	None		Neither agree nor disagree	Neither agree nor disagree	Somewhat agree
	Yes I have experience operating using TLS and/or RALS		Italy		Male		40		185		8		Right-handed		Gastrointestinal			Greater than 15 years		5 to 10 hours		None	Moderate (Interferes with task/ concentration)	None	None	Moderate (Interferes with task/ concentration)	None	None	None	None	None	None	None	None	None	None	None	None	None	None	None	None	None	None	None		Neither agree nor disagree	Neither agree nor disagree	Neither agree nor disagree
	Yes I have experience operating using TLS and/or RALS		China		Male		58		165		7.5		Right-handed		General			Greater than 15 years		15 to 20 hours		Moderate (Interferes with task/ concentration)	Severe (Required cessation or significant adjustment only to current task)	Moderate (Interferes with task/ concentration)	Mild (Can be ignored)	Moderate (Interferes with task/ concentration)	Mild (Can be ignored)	Moderate (Interferes with task/ concentration)	Moderate (Interferes with task/ concentration)	Moderate (Interferes with task/ concentration)	Moderate (Interferes with task/ concentration)	Mild (Can be ignored)	Moderate (Interferes with task/ concentration)	Moderate (Interferes with task/ concentration)	Mild (Can be ignored)	Moderate (Interferes with task/ concentration)	Moderate (Interferes with task/ concentration)	Mild (Can be ignored)	Moderate (Interferes with task/ concentration)	Mild (Can be ignored)	Mild (Can be ignored)	Mild (Can be ignored)	Mild (Can be ignored)	Mild (Can be ignored)	Mild (Can be ignored)		Neither agree nor disagree	Somewhat agree	Somewhat agree
	Yes I have experience operating using TLS and/or RALS		Italy		Male		41		189		7.5		Right-handed		General			10 to 15 years		1 to 5 hours		Moderate (Interferes with task/ concentration)	Moderate (Interferes with task/ concentration)	Moderate (Interferes with task/ concentration)	Moderate (Interferes with task/ concentration)	None	None	None	None	None	Mild (Can be ignored)	None	Moderate (Interferes with task/ concentration)	Mild (Can be ignored)	None	Mild (Can be ignored)	Moderate (Interferes with task/ concentration)	Moderate (Interferes with task/ concentration)	Mild (Can be ignored)	None	None	None	None	None	None		Strongly disagree	Strongly disagree	Strongly agree
	Yes I have experience operating using TLS and/or RALS		Italy		Male		42		170		7		Right-handed		Other	Hepatobiliary		10 to 15 years		5 to 10 hours		Mild (Can be ignored)	Mild (Can be ignored)	Mild (Can be ignored)	Mild (Can be ignored)	None	None	None	None	None	Moderate (Interferes with task/ concentration)	Moderate (Interferes with task/ concentration)	Mild (Can be ignored)	None	None	Mild (Can be ignored)	None	None	None	Mild (Can be ignored)	None	None	None	None	None		Somewhat disagree	Neither agree nor disagree	Somewhat agree
	Yes I have experience operating using TLS and/or RALS		Russian Federation		Male		58		178		8		Right-handed		Other	General, bariatric, colorectal, GI		Greater than 15 years		5 to 10 hours		Mild (Can be ignored)	Mild (Can be ignored)	Mild (Can be ignored)	Mild (Can be ignored)	None	Moderate (Interferes with task/ concentration)	None	None	None	Mild (Can be ignored)	None	Moderate (Interferes with task/ concentration)	None	None	None	None	None	None	None	None	None	None	None	None		Somewhat agree	Somewhat disagree	Somewhat agree
	Yes I have experience operating using TLS and/or RALS		Italy		Male		36		175		7		Ambidextrous		Colorectal			5 to 10 years		1 to 5 hours		Severe (Required cessation or significant adjustment only to current task)	Moderate (Interferes with task/ concentration)	Severe (Required cessation or significant adjustment only to current task)	Severe (Required cessation or significant adjustment only to current task)	Mild (Can be ignored)	None	None	Mild (Can be ignored)	None	None	None	None	None	None	None	None	None	None	None	None	None	None	None	None		Neither agree nor disagree	Somewhat disagree	Somewhat agree
	Yes I have experience operating using TLS and/or RALS		Italy		Female		40		158		6		Right-handed		Colorectal			10 to 15 years		10 to 15 hours		None	Moderate (Interferes with task/ concentration)	Mild (Can be ignored)	Mild (Can be ignored)	None	Mild (Can be ignored)	None	None	None	None	None	Moderate (Interferes with task/ concentration)	None	Mild (Can be ignored)	Moderate (Interferes with task/ concentration)	Mild (Can be ignored)	None	None	None	None	None	None	None	None		Strongly agree	Somewhat agree	Somewhat agree
	Yes I have experience operating using TLS and/or RALS		Romania		Female		35		168		6		Right-handed		General			5 to 10 years		1 to 5 hours		None	Mild (Can be ignored)	None	Moderate (Interferes with task/ concentration)	None	Severe (Required cessation or significant adjustment only to current task)	None	None	Mild (Can be ignored)	None	Moderate (Interferes with task/ concentration)	Mild (Can be ignored)	Mild (Can be ignored)	Moderate (Interferes with task/ concentration)	Mild (Can be ignored)	Mild (Can be ignored)	Mild (Can be ignored)	Mild (Can be ignored)	Mild (Can be ignored)	Mild (Can be ignored)	Moderate (Interferes with task/ concentration)	Mild (Can be ignored)	Severe ((Required cessation or significant adjustment only to current task)	Severe ((Required cessation or significant adjustment only to current task)		Strongly agree	Somewhat agree	Somewhat agree
	Yes I have experience operating using TLS and/or RALS		Romania		Male		31		188		8		Right-handed		General			5 to 10 years		5 to 10 hours		Moderate (Interferes with task/ concentration)	Moderate (Interferes with task/ concentration)	Moderate (Interferes with task/ concentration)	Moderate (Interferes with task/ concentration)	Mild (Can be ignored)	Moderate (Interferes with task/ concentration)	Mild (Can be ignored)	Moderate (Interferes with task/ concentration)	Moderate (Interferes with task/ concentration)	Mild (Can be ignored)	Mild (Can be ignored)	Moderate (Interferes with task/ concentration)	Moderate (Interferes with task/ concentration)	Mild (Can be ignored)	Mild (Can be ignored)	Mild (Can be ignored)	Mild (Can be ignored)	Mild (Can be ignored)	Mild (Can be ignored)	Mild (Can be ignored)	Mild (Can be ignored)	Mild (Can be ignored)	Mild (Can be ignored)	Mild (Can be ignored)		Somewhat agree	Neither agree nor disagree	Neither agree nor disagree
	Yes I have experience operating using TLS and/or RALS		United Kingdom of Great Britain and Northern Ireland		Male		69		183		8		Right-handed		Other	Biliary		Greater than 15 years		10 to 15 hours		None	Moderate (Interferes with task/ concentration)	None	Mild (Can be ignored)	None	None	None	None	None	None	None	None	None	None	None	Mild (Can be ignored)	None	None	None	None	None	None	None	None		Strongly agree	Somewhat agree	Strongly disagree
	Yes I have experience operating using TLS and/or RALS		Spain		Female		38		163		6.5		Right-handed		Colorectal			10 to 15 years		5 to 10 hours		Mild (Can be ignored)	None	Mild (Can be ignored)	Moderate (Interferes with task/ concentration)	None	None	Mild (Can be ignored)	None	None	None	None	Moderate (Interferes with task/ concentration)	None	None	Moderate (Interferes with task/ concentration)	Moderate (Interferes with task/ concentration)	Moderate (Interferes with task/ concentration)	None	None	None	None	None	None	None		Somewhat disagree	Strongly disagree	Somewhat disagree
			Greece		Female		61		165		6.5		Left-handed		General			Greater than 15 years		1 to 5 hours		Mild (Can be ignored)	Moderate (Interferes with task/ concentration)	Moderate (Interferes with task/ concentration)	Mild (Can be ignored)	Mild (Can be ignored)	None	Mild (Can be ignored)	None	None	Mild (Can be ignored)	None	Mild (Can be ignored)	Moderate (Interferes with task/ concentration)	None	Mild (Can be ignored)	None	Mild (Can be ignored)	Mild (Can be ignored)	None	None	None	Mild (Can be ignored)	None	None		Somewhat disagree	Somewhat agree	Somewhat agree
	Yes I have experience operating using TLS and/or RALS		Italy		Female		26		173		6.5		Right-handed		Gastrointestinal			0 to 2 years		10 to 15 hours		Mild (Can be ignored)	Moderate (Interferes with task/ concentration)	Mild (Can be ignored)	None	Moderate (Interferes with task/ concentration)	Mild (Can be ignored)	Mild (Can be ignored)	Moderate (Interferes with task/ concentration)	Moderate (Interferes with task/ concentration)	None	Mild (Can be ignored)	None	None	Mild (Can be ignored)	Mild (Can be ignored)	Mild (Can be ignored)	Mild (Can be ignored)	None	None	None	None	None	Mild (Can be ignored)	Mild (Can be ignored)		Somewhat agree	Neither agree nor disagree	Somewhat agree
	Yes I have experience operating using TLS and/or RALS		Romania		Male		51		174		7		Right-handed		General			Greater than 15 years		5 to 10 hours		Mild (Can be ignored)	Mild (Can be ignored)	Moderate (Interferes with task/ concentration)	None	None	Moderate (Interferes with task/ concentration)	None	Severe (Required cessation or significant adjustment only to current task)	None	Moderate (Interferes with task/ concentration)	Moderate (Interferes with task/ concentration)	Mild (Can be ignored)	Mild (Can be ignored)	None	Moderate (Interferes with task/ concentration)	Mild (Can be ignored)	Mild (Can be ignored)	Mild (Can be ignored)	Mild (Can be ignored)	None	None	None	None	None		Somewhat disagree	Strongly disagree	Somewhat agree
	Yes I have experience operating using TLS and/or RALS		Switzerland		Male		61		179		7.5		Right-handed		General			Greater than 15 years		5 to 10 hours		None	None	None	None	None	None	None	None	None	None	None	None	None	None	None	None	None	None	None	None	None	None	None	None		Strongly agree	Strongly agree	Neither agree nor disagree
	Yes I have experience operating using TLS and/or RALS		Italy		Male		38		178		7.5		Right-handed		General			5 to 10 years		1 to 5 hours		None	None	Mild (Can be ignored)	None	None	None	None	None	None	None	Mild (Can be ignored)	None	None	None	None	None	None	None	None	None	None	None	Moderate (Interferes with task/ concentration)	None		Somewhat agree	Neither agree nor disagree	Somewhat agree
	Yes I have experience operating using TLS and/or RALS		Bulgaria		Male		55		180		7		Ambidextrous		Colorectal			Greater than 15 years		15 to 20 hours		Severe (Required cessation or significant adjustment only to current task)	Very severe (Required cessation or significant adjustment to current and future tasks (work or recreational))	Moderate (Interferes with task/ concentration)	Moderate (Interferes with task/ concentration)	Moderate (Interferes with task/ concentration)	Mild (Can be ignored)	Moderate (Interferes with task/ concentration)	Mild (Can be ignored)	Moderate (Interferes with task/ concentration)	Moderate (Interferes with task/ concentration)	Moderate (Interferes with task/ concentration)	Severe ((Required cessation or significant adjustment only to current task)	Moderate (Interferes with task/ concentration)	Mild (Can be ignored)	Severe ((Required cessation or significant adjustment only to current task)	Moderate (Interferes with task/ concentration)	Severe ((Required cessation or significant adjustment only to current task)	Mild (Can be ignored)	Moderate (Interferes with task/ concentration)	Mild (Can be ignored)	Severe ((Required cessation or significant adjustment only to current task)	Mild (Can be ignored)	None	None		Somewhat agree	Somewhat agree	Strongly agree
	Yes I have experience operating using TLS and/or RALS		Poland		Female		39		173		6.5		Right-handed		General			10 to 15 years		5 to 10 hours		None	Moderate (Interferes with task/ concentration)	Mild (Can be ignored)	None	None	Mild (Can be ignored)	None	None	None	None	Moderate (Interferes with task/ concentration)	None	None	None	None	None	None	None	None	None	None	None	None	None		Strongly agree	Strongly agree	Neither agree nor disagree
	Yes I have experience operating using TLS and/or RALS		Germany		Male		55		187		7.5		Right-handed		Gastrointestinal			Greater than 15 years		5 to 10 hours		Mild (Can be ignored)	Moderate (Interferes with task/ concentration)	Severe (Required cessation or significant adjustment only to current task)	Severe (Required cessation or significant adjustment only to current task)	None	None	Moderate (Interferes with task/ concentration)	Severe (Required cessation or significant adjustment only to current task)	None	None	None	None	None	None	None	Mild (Can be ignored)	None	None	None	None	None	None	None	None		Strongly disagree	Strongly disagree	Somewhat agree
	Yes I have experience operating using TLS and/or RALS		Italy		Male		41		174		7		Right-handed		Colorectal			10 to 15 years		10 to 15 hours		None	None	Mild (Can be ignored)	Moderate (Interferes with task/ concentration)	None	None	None	None	None	Mild (Can be ignored)	Mild (Can be ignored)	Moderate (Interferes with task/ concentration)	None	None	Mild (Can be ignored)	None	None	None	None	None	None	None	None	None		Somewhat agree	Neither agree nor disagree	Neither agree nor disagree
	Yes I have experience operating using TLS and/or RALS		Poland		Male		41		172		7		Right-handed		Colorectal			5 to 10 years		10 to 15 hours		None	Mild (Can be ignored)	Mild (Can be ignored)	Mild (Can be ignored)	None	None	None	None	None	Mild (Can be ignored)	None	Mild (Can be ignored)	None	Mild (Can be ignored)	Mild (Can be ignored)	None	None	None	None	None	None	None	None	None		Strongly agree	Strongly agree	Somewhat agree
			Sweden		Female		58		164						Gastrointestinal			Greater than 15 years		1 to 5 hours		Mild (Can be ignored)	Mild (Can be ignored)	None	None	None	Mild (Can be ignored)	None	None	None	None	None	Moderate (Interferes with task/ concentration)	None	None	Moderate (Interferes with task/ concentration)	Moderate (Interferes with task/ concentration)	Mild (Can be ignored)	Mild (Can be ignored)	None	None	None	None	None	None		Somewhat agree	Somewhat agree	Somewhat agree
	Yes I have experience operating using TLS and/or RALS		Italy		Male		62		172		7.5		Right-handed		General			10 to 15 years		5 to 10 hours		Mild (Can be ignored)	Mild (Can be ignored)	Moderate (Interferes with task/ concentration)	None	None	Mild (Can be ignored)	None	Moderate (Interferes with task/ concentration)	None	Mild (Can be ignored)	None	None	None	None	Mild (Can be ignored)	Moderate (Interferes with task/ concentration)	None	Moderate (Interferes with task/ concentration)	None	None	None	None	None	None		Somewhat agree	Neither agree nor disagree	Neither agree nor disagree
	Yes I have experience operating using TLS and/or RALS		Italy		Male		36		167		7		Right-handed		Gastrointestinal			3 to 5 years		1 to 5 hours		Severe (Required cessation or significant adjustment only to current task)	Severe (Required cessation or significant adjustment only to current task)	Mild (Can be ignored)	Severe (Required cessation or significant adjustment only to current task)	Mild (Can be ignored)	None	Mild (Can be ignored)	None	None	None	Moderate (Interferes with task/ concentration)	Moderate (Interferes with task/ concentration)	None	None	Moderate (Interferes with task/ concentration)	Moderate (Interferes with task/ concentration)	None	None	None	None	None	None	None	None		Somewhat agree	Somewhat disagree
	Yes I have experience operating using TLS and/or RALS		Spain		Male		34		181		7.5		Right-handed		Colorectal			3 to 5 years		5 to 10 hours		Moderate (Interferes with task/ concentration)	Moderate (Interferes with task/ concentration)	Moderate (Interferes with task/ concentration)	Mild (Can be ignored)	None	None	None	None	None	Mild (Can be ignored)	Mild (Can be ignored)	None	None	Mild (Can be ignored)	None	None	Mild (Can be ignored)	None	None	None	None	None	None	None		Neither agree nor disagree	Somewhat disagree	Somewhat agree
	Yes I have experience operating using TLS and/or RALS		United Kingdom of Great Britain and Northern Ireland		Male		43		179		7.5		Right-handed		Colorectal			Greater than 15 years		5 to 10 hours		None	Mild (Can be ignored)	Moderate (Interferes with task/ concentration)	Severe (Required cessation or significant adjustment only to current task)	None	Moderate (Interferes with task/ concentration)	None	None	None	Moderate (Interferes with task/ concentration)	None	Moderate (Interferes with task/ concentration)	Mild (Can be ignored)	Moderate (Interferes with task/ concentration)	Moderate (Interferes with task/ concentration)	Moderate (Interferes with task/ concentration)	Moderate (Interferes with task/ concentration)	Mild (Can be ignored)	None	None	None	None	None	None		Somewhat agree	Somewhat disagree	Neither agree nor disagree
			Italy		Male		48		174		7		Right-handed		General			Greater than 15 years		5 to 10 hours		None	Mild (Can be ignored)	None	None	None	Mild (Can be ignored)	None	None	None	None	None	None	None	None	None	None	None	None	Mild (Can be ignored)	None	Mild (Can be ignored)	None	None	None		Somewhat agree	Somewhat agree	Neither agree nor disagree
	Yes I have experience operating using TLS and/or RALS		Romania		Male		34		183		7.5		Right-handed		General			5 to 10 years		10 to 15 hours		Moderate (Interferes with task/ concentration)	Mild (Can be ignored)	Mild (Can be ignored)	Mild (Can be ignored)	Mild (Can be ignored)	Moderate (Interferes with task/ concentration)	Mild (Can be ignored)	Mild (Can be ignored)	Mild (Can be ignored)	Mild (Can be ignored)	Mild (Can be ignored)	None	None	None	None	None	None	None	Mild (Can be ignored)	Mild (Can be ignored)	None	None	None	None		Strongly disagree	Strongly disagree	Strongly disagree
	Yes I have experience operating using TLS and/or RALS		Netherlands		Male		38		185		7.5		Right-handed		Colorectal			5 to 10 years		15 to 20 hours		Mild (Can be ignored)	Mild (Can be ignored)	Mild (Can be ignored)	Mild (Can be ignored)	Mild (Can be ignored)	None	None	None	None	None	None	None	None	None	None	None	None	None	None	None	None	None	None	None		Strongly agree	Strongly agree	Somewhat agree
	Yes I have experience operating using TLS and/or RALS		Italy		Male		38		174		7.5		Right-handed		General			5 to 10 years		More than 20 hours		Moderate (Interferes with task/ concentration)	Mild (Can be ignored)	Mild (Can be ignored)	None	None	None	None	None	None	None	Moderate (Interferes with task/ concentration)	None	None	None	None	None	None	None	None	None	None	None	None	None		Strongly agree	Strongly agree	Somewhat disagree
	Yes I have experience operating using TLS and/or RALS		Spain		Male		51		178		7		Right-handed		Colorectal			10 to 15 years		1 to 5 hours		Mild (Can be ignored)	None	Mild (Can be ignored)	Mild (Can be ignored)	None	None	None	Mild (Can be ignored)	None	Mild (Can be ignored)	Mild (Can be ignored)	Mild (Can be ignored)	Mild (Can be ignored)	Mild (Can be ignored)	None	None	Mild (Can be ignored)	None	None	None	None	None	None	None		Somewhat disagree	Somewhat disagree	Somewhat disagree
	Yes I have experience operating using TLS and/or RALS		Romania		Male		53		175		7.5		Right-handed		General			Greater than 15 years		1 to 5 hours		None	None	None	Mild (Can be ignored)	None	None	None	Mild (Can be ignored)	None	None	None	None	None	None	Mild (Can be ignored)	None	None	None	None	None	None	None	None	None		Somewhat agree	Neither agree nor disagree	Neither agree nor disagree
	Yes I have experience operating using TLS and/or RALS		Romania		Male		38		189		8		Right-handed		Colorectal			5 to 10 years		5 to 10 hours		Mild (Can be ignored)	Moderate (Interferes with task/ concentration)	Mild (Can be ignored)	Mild (Can be ignored)	Severe (Required cessation or significant adjustment only to current task)	Severe (Required cessation or significant adjustment only to current task)	Mild (Can be ignored)	Mild (Can be ignored)	None	Moderate (Interferes with task/ concentration)	Moderate (Interferes with task/ concentration)	Moderate (Interferes with task/ concentration)	Mild (Can be ignored)	Mild (Can be ignored)	Moderate (Interferes with task/ concentration)	Mild (Can be ignored)	Mild (Can be ignored)	Moderate (Interferes with task/ concentration)	Mild (Can be ignored)	Mild (Can be ignored)	Mild (Can be ignored)	None	None	None		Somewhat agree	Neither agree nor disagree	Neither agree nor disagree
			Serbia		Male		57		185		7.5		Right-handed		Colorectal			Greater than 15 years		1 to 5 hours		Moderate (Interferes with task/ concentration)	Moderate (Interferes with task/ concentration)	Mild (Can be ignored)	Severe (Required cessation or significant adjustment only to current task)	None	None	None	None	None	None	Moderate (Interferes with task/ concentration)	Mild (Can be ignored)	None	None	Severe ((Required cessation or significant adjustment only to current task)	Mild (Can be ignored)	None	Mild (Can be ignored)	None	None	None	None	None	None		Somewhat agree	Strongly disagree	Somewhat agree
	Yes I have experience operating using TLS and/or RALS		Italy		Female		43		168		6		Right-handed		Bariatric			10 to 15 years		5 to 10 hours		None	None	None	None	None	Moderate (Interferes with task/ concentration)	None	None	None	None	None	Moderate (Interferes with task/ concentration)	None	None	Mild (Can be ignored)	Severe ((Required cessation or significant adjustment only to current task)	Mild (Can be ignored)	Mild (Can be ignored)	Mild (Can be ignored)	Mild (Can be ignored)	None	None	None	None		Neither agree nor disagree	Somewhat agree	Somewhat agree
	Yes I have experience operating using TLS and/or RALS		United Kingdom of Great Britain and Northern Ireland		Male		53		182		7.5		Right-handed		Colorectal			Greater than 15 years		5 to 10 hours		Moderate (Interferes with task/ concentration)	Moderate (Interferes with task/ concentration)	None	None	None	None	None	None	None	None	None	Mild (Can be ignored)	None	None	Moderate (Interferes with task/ concentration)	None	None	None	None	None	None	None	None	None		Neither agree nor disagree	Somewhat disagree	Neither agree nor disagree
	Yes I have experience operating using TLS and/or RALS		Hungary		Male		38		178		7.5		Right-handed		General			10 to 15 years		5 to 10 hours		Mild (Can be ignored)	Moderate (Interferes with task/ concentration)	Mild (Can be ignored)	Moderate (Interferes with task/ concentration)	None	None	Mild (Can be ignored)	None	None	None	Mild (Can be ignored)	None	None	None	None	None	None	None	None	None	None	None	None	None		Somewhat disagree	Strongly disagree	Strongly agree
	Yes I have experience operating using TLS and/or RALS		Romania		Male		28		188		85		Right-handed		General			3 to 5 years		More than 20 hours		Mild (Can be ignored)	Moderate (Interferes with task/ concentration)	Mild (Can be ignored)	Mild (Can be ignored)	Mild (Can be ignored)	Mild (Can be ignored)	Mild (Can be ignored)	Mild (Can be ignored)	Mild (Can be ignored)	Mild (Can be ignored)	Mild (Can be ignored)	Mild (Can be ignored)	Mild (Can be ignored)	Mild (Can be ignored)	Mild (Can be ignored)	Mild (Can be ignored)	Mild (Can be ignored)	Mild (Can be ignored)	Mild (Can be ignored)	Mild (Can be ignored)	Mild (Can be ignored)	Mild (Can be ignored)	Mild (Can be ignored)	Moderate (Interferes with task/ concentration)		Strongly agree	Strongly agree	Strongly agree
	Yes I have experience operating using TLS and/or RALS		France		Male		63		173		8		Right-handed		Bariatric			Greater than 15 years		15 to 20 hours		Mild (Can be ignored)	Mild (Can be ignored)	Mild (Can be ignored)	Mild (Can be ignored)	None	None	None	None	None	None	None	None	None	None	None	None	None	None	None	None	None	None	None	None		Strongly agree	Somewhat agree	Somewhat agree
	Yes I have experience operating using TLS and/or RALS		Italy		Male		54		175		7.5		Right-handed		General			Greater than 15 years		15 to 20 hours		None	Severe (Required cessation or significant adjustment only to current task)	None	Moderate (Interferes with task/ concentration)	None	None	None	Mild (Can be ignored)	None	None	None	Mild (Can be ignored)	None	None	Severe ((Required cessation or significant adjustment only to current task)	Mild (Can be ignored)	None	None	None	None	None	None	None	None		Somewhat agree	Neither agree nor disagree	Somewhat agree
	Yes I have experience operating using TLS and/or RALS		Israel		Male		56		178		8.5		Right-handed		Other	Foregut		Greater than 15 years		10 to 15 hours		None	None	None	Moderate (Interferes with task/ concentration)	Moderate (Interferes with task/ concentration)	None	None	Very severe (Required cessation or significant adjustment to current and future tasks (work or recreational))	None	None	None	None	None	None	None	None	None	None	None	None	None	None	None	None		Strongly agree	Somewhat disagree	Strongly disagree
	Yes I have experience operating using TLS and/or RALS		Belgium		Female		50		167		6.5		Right-handed		Colorectal			10 to 15 years		10 to 15 hours		Moderate (Interferes with task/ concentration)	Mild (Can be ignored)	None	Moderate (Interferes with task/ concentration)	Mild (Can be ignored)	Mild (Can be ignored)	Mild (Can be ignored)	None	None	Mild (Can be ignored)	Moderate (Interferes with task/ concentration)	None	None	None	None	None	None	None	None	None	None	None	None	None		Somewhat disagree	Somewhat disagree	Somewhat agree
	Yes I have experience operating using TLS and/or RALS		Spain		Male		66		172		7.5		Right-handed		Gastrointestinal			Greater than 15 years		5 to 10 hours		Moderate (Interferes with task/ concentration)	Moderate (Interferes with task/ concentration)	Mild (Can be ignored)	None	Mild (Can be ignored)	Mild (Can be ignored)	None	None	None	None	None	None	None	None	None	None	None	None	None	None	None	None	Mild (Can be ignored)	Mild (Can be ignored)		Somewhat agree	Strongly agree	Somewhat agree
	Yes I have experience operating using TLS and/or RALS		Switzerland		Male		48		178		8		Right-handed		Colorectal			Greater than 15 years		More than 20 hours		Mild (Can be ignored)	Mild (Can be ignored)	None	Mild (Can be ignored)	None	None	None	None	Very severe (Required cessation or significant adjustment to current and future tasks (work or recreational))	Mild (Can be ignored)	None	None	None	None	None	None	None	None	None	None	None	None	None	None		Somewhat agree	Strongly agree	Somewhat disagree
	Yes I have experience operating using TLS and/or RALS		Italy		Male		38		180		7.5		Right-handed		Gastrointestinal			5 to 10 years		5 to 10 hours		Mild (Can be ignored)	Mild (Can be ignored)	None	Moderate (Interferes with task/ concentration)	None	None	None	None	None	Mild (Can be ignored)	None	Mild (Can be ignored)	None	None	Moderate (Interferes with task/ concentration)	Moderate (Interferes with task/ concentration)	None	None	None	None	None	None	None	None		Strongly agree	Somewhat agree	Neither agree nor disagree
	Yes I have experience operating using TLS and/or RALS		Germany		Male		49		173		7.5		Right-handed		Colorectal			Greater than 15 years		5 to 10 hours		None	Moderate (Interferes with task/ concentration)	None	Moderate (Interferes with task/ concentration)	None	None	None	Mild (Can be ignored)	None	None	None	None	None	None	None	None	None	None	None	None	None	None	None	None		Somewhat agree	Somewhat disagree	Somewhat agree
	Yes I have experience operating using TLS and/or RALS		Romania		Male		58		182		8		Right-handed		General			Greater than 15 years		1 to 5 hours		Mild (Can be ignored)	Mild (Can be ignored)	Mild (Can be ignored)	None	None	None	None	None	None	None	None	None	None	None	None	None	None	None	Mild (Can be ignored)	Mild (Can be ignored)	None	None	None	None		Strongly agree	Somewhat agree	Somewhat agree
	Yes I have experience operating using TLS and/or RALS		Sweden		Male		68		183		8		Right-handed		Colorectal			Greater than 15 years		10 to 15 hours		None	None	None	None	None	None	None	Mild (Can be ignored)	None	None	Mild (Can be ignored)	None	None	None	None	Mild (Can be ignored)	None	None	None	None	None	None	None	None		Somewhat agree	Somewhat disagree	Neither agree nor disagree
	Yes I have experience operating using TLS and/or RALS		Italy		Male		49		186		7.5		Right-handed		General			10 to 15 years		5 to 10 hours		None	Mild (Can be ignored)	Mild (Can be ignored)	None	Mild (Can be ignored)	Moderate (Interferes with task/ concentration)	Mild (Can be ignored)	None	Mild (Can be ignored)	None	Mild (Can be ignored)	Moderate (Interferes with task/ concentration)	Mild (Can be ignored)	None	Moderate (Interferes with task/ concentration)	Moderate (Interferes with task/ concentration)	Moderate (Interferes with task/ concentration)	Moderate (Interferes with task/ concentration)	Mild (Can be ignored)	Mild (Can be ignored)	None	None	None	None		Strongly agree	Somewhat agree	Somewhat disagree
	Yes I have experience operating using TLS and/or RALS		Germany		Male		37		196		8.5		Right-handed		Gastrointestinal			3 to 5 years		1 to 5 hours		None	Mild (Can be ignored)	Mild (Can be ignored)	Mild (Can be ignored)	None	None	None	None	None	None	Mild (Can be ignored)	Mild (Can be ignored)	Mild (Can be ignored)	Moderate (Interferes with task/ concentration)	None	None	Mild (Can be ignored)	None	None	None	Mild (Can be ignored)	Mild (Can be ignored)	None	None		Somewhat agree	Somewhat disagree	Somewhat disagree
	Yes I have experience operating using TLS and/or RALS		Romania		Male		50		181		8		Right-handed		General			10 to 15 years		5 to 10 hours		Mild (Can be ignored)	Moderate (Interferes with task/ concentration)	None	None	None	None	None	None	Moderate (Interferes with task/ concentration)	Moderate (Interferes with task/ concentration)	None	None	None	None	None	None	None	None	None	None	None	None	None	None		Strongly agree	Somewhat disagree	Strongly disagree
	Yes I have experience operating using TLS and/or RALS		Italy		Female		43		160		6.5		Right-handed		Bariatric			10 to 15 years		5 to 10 hours		None	Mild (Can be ignored)	None	Mild (Can be ignored)	None	Moderate (Interferes with task/ concentration)	None	Moderate (Interferes with task/ concentration)	None	None	None	Moderate (Interferes with task/ concentration)	None	Moderate (Interferes with task/ concentration)	None	None	None	None	None	None	None	None	None	None		Somewhat disagree	Neither agree nor disagree	Somewhat agree
	Yes I have experience operating using TLS and/or RALS		Bulgaria		Male		48		175		42		Right-handed		General			10 to 15 years		10 to 15 hours		Moderate (Interferes with task/ concentration)	Moderate (Interferes with task/ concentration)	Moderate (Interferes with task/ concentration)	Moderate (Interferes with task/ concentration)	Mild (Can be ignored)	None	None	Moderate (Interferes with task/ concentration)	Mild (Can be ignored)	Mild (Can be ignored)	Moderate (Interferes with task/ concentration)	Severe ((Required cessation or significant adjustment only to current task)	Moderate (Interferes with task/ concentration)	Moderate (Interferes with task/ concentration)	Mild (Can be ignored)	Moderate (Interferes with task/ concentration)	Mild (Can be ignored)	Mild (Can be ignored)	Moderate (Interferes with task/ concentration)	Mild (Can be ignored)	Mild (Can be ignored)	Moderate (Interferes with task/ concentration)	Moderate (Interferes with task/ concentration)	Mild (Can be ignored)		Neither agree nor disagree	Somewhat agree	Neither agree nor disagree
	Yes I have experience operating using TLS and/or RALS		Libyan Arab Jamahiriya		Male		54		179		8		Right-handed		Gastrointestinal			Greater than 15 years		5 to 10 hours		None	None	None	None	None	None	None	None	None	None	None	None	None	Mild (Can be ignored)	None	None	None	None	None	None	None	None	None	None		Strongly disagree	Somewhat agree	Somewhat agree
	Yes I have experience operating using TLS and/or RALS		Japan		Male		46		169		6.5		Ambidextrous		Gastrointestinal			Greater than 15 years		0 to 1 hours		Mild (Can be ignored)	Moderate (Interferes with task/ concentration)	None	None	None	Mild (Can be ignored)	Moderate (Interferes with task/ concentration)	None	None	Moderate (Interferes with task/ concentration)	Moderate (Interferes with task/ concentration)	None	None	None	None	None	None	None	None	None	None	None	None	None		Somewhat agree	Strongly disagree	Strongly agree
	Yes I have experience operating using TLS and/or RALS		Italy		Male		33		176		7		Right-handed		Other	HPB Surgery		3 to 5 years		10 to 15 hours		None	None	None	Mild (Can be ignored)	None	None	None	Mild (Can be ignored)	None	None	None	None	None	None	None	None	None	None	None	None	None	None	None	None		Strongly agree	Strongly agree	Somewhat agree
	Yes I have experience operating using TLS and/or RALS		United Kingdom of Great Britain and Northern Ireland		Female		57		166		6.5		Right-handed		General			Greater than 15 years		5 to 10 hours		Mild (Can be ignored)	Mild (Can be ignored)	Mild (Can be ignored)	Moderate (Interferes with task/ concentration)	Mild (Can be ignored)	Mild (Can be ignored)	Mild (Can be ignored)	Mild (Can be ignored)	Mild (Can be ignored)	Mild (Can be ignored)	Moderate (Interferes with task/ concentration)	Moderate (Interferes with task/ concentration)	Mild (Can be ignored)	None	Moderate (Interferes with task/ concentration)	Mild (Can be ignored)	Mild (Can be ignored)	Mild (Can be ignored)	None	None	None	None	None	None		Strongly agree	Somewhat agree	Somewhat disagree
	Yes I have experience operating using TLS and/or RALS		South Korea		Male		58		168		6		Right-handed		Gastrointestinal			Greater than 15 years		15 to 20 hours		Moderate (Interferes with task/ concentration)	Moderate (Interferes with task/ concentration)	Moderate (Interferes with task/ concentration)	Moderate (Interferes with task/ concentration)	Mild (Can be ignored)	Moderate (Interferes with task/ concentration)	Moderate (Interferes with task/ concentration)	Severe (Required cessation or significant adjustment only to current task)	Moderate (Interferes with task/ concentration)	Moderate (Interferes with task/ concentration)	Severe (Required cessation or significant adjustment only to current task)	Moderate (Interferes with task/ concentration)	Mild (Can be ignored)	Mild (Can be ignored)	Moderate (Interferes with task/ concentration)	Moderate (Interferes with task/ concentration)	Mild (Can be ignored)	Moderate (Interferes with task/ concentration)	Moderate (Interferes with task/ concentration)	Moderate (Interferes with task/ concentration)	Moderate (Interferes with task/ concentration)	Moderate (Interferes with task/ concentration)	Moderate (Interferes with task/ concentration)	Moderate (Interferes with task/ concentration)		Strongly disagree	Somewhat disagree	Somewhat disagree
	Yes I have experience operating using TLS and/or RALS		Greece		Male		52		180		7.5		Right-handed		General			5 to 10 years		5 to 10 hours		None	None	Mild (Can be ignored)	None	None	None	None	Mild (Can be ignored)	None	None	None	None	None	None	None	None	None	None	None	None	None	None	None	None		Strongly agree	Strongly agree	Neither agree nor disagree
	Yes I have experience operating using TLS and/or RALS		Lithuania		Male		35		178		7.5		Right-handed		Gastrointestinal			5 to 10 years		15 to 20 hours		Mild (Can be ignored)	Mild (Can be ignored)	Moderate (Interferes with task/ concentration)	None	Mild (Can be ignored)	Mild (Can be ignored)	Mild (Can be ignored)	Mild (Can be ignored)	None	Mild (Can be ignored)	None	Moderate (Interferes with task/ concentration)	None	Mild (Can be ignored)	Mild (Can be ignored)	Mild (Can be ignored)	None	None	None	None	Mild (Can be ignored)	Mild (Can be ignored)	Mild (Can be ignored)	Mild (Can be ignored)		Somewhat agree	Somewhat disagree	Neither agree nor disagree
	Yes I have experience operating using TLS and/or RALS		Romania		Male		45		185		8		Right-handed		General			10 to 15 years		1 to 5 hours		Mild (Can be ignored)	Mild (Can be ignored)	Moderate (Interferes with task/ concentration)	Severe (Required cessation or significant adjustment only to current task)	Mild (Can be ignored)	None	None	Mild (Can be ignored)	None	Moderate (Interferes with task/ concentration)	Mild (Can be ignored)	None	None	None	None	None	None	None	None	None	None	None	None	None		Strongly agree	Somewhat agree	Strongly agree
	Yes I have experience operating using TLS and/or RALS		Poland		Male		43		179		7		Right-handed		Colorectal			10 to 15 years		5 to 10 hours		Moderate (Interferes with task/ concentration)	Mild (Can be ignored)	Mild (Can be ignored)	Moderate (Interferes with task/ concentration)	Moderate (Interferes with task/ concentration)	Moderate (Interferes with task/ concentration)	Mild (Can be ignored)	None	Mild (Can be ignored)	Mild (Can be ignored)	Mild (Can be ignored)	None	Mild (Can be ignored)	None	None	None	Mild (Can be ignored)	None	None	None	None	None	None	None		Somewhat agree	Somewhat agree	Neither agree nor disagree
	Yes I have experience operating using TLS and/or RALS		Serbia		Male		38		185		8		Right-handed		Gastrointestinal			5 to 10 years		15 to 20 hours		Moderate (Interferes with task/ concentration)	Mild (Can be ignored)	Moderate (Interferes with task/ concentration)	Mild (Can be ignored)	None	Mild (Can be ignored)	None	None	None	None	Mild (Can be ignored)	None	None	None	None	None	None	None	None	None	None	None	None	None		Strongly agree	Strongly disagree	Somewhat disagree
	Yes I have experience operating using TLS and/or RALS		Italy		Male		38		180		7.5		Ambidextrous		General			5 to 10 years		5 to 10 hours		None	None	None	Mild (Can be ignored)	None	None	None	None	None	Mild (Can be ignored)	None	None	None	None	None	None	None	None	None	None	None	None	None	None		Strongly agree	Somewhat agree	Somewhat agree
	Yes I have experience operating using TLS and/or RALS		United Kingdom of Great Britain and Northern Ireland		Male		62		174		8		Right-handed		General			Greater than 15 years		10 to 15 hours		Mild (Can be ignored)	Mild (Can be ignored)	Mild (Can be ignored)	Moderate (Interferes with task/ concentration)	Mild (Can be ignored)	Severe (Required cessation or significant adjustment only to current task)	Mild (Can be ignored)	Mild (Can be ignored)	Mild (Can be ignored)	Severe (Required cessation or significant adjustment only to current task)	Moderate (Interferes with task/ concentration)	Mild (Can be ignored)	Mild (Can be ignored)	Mild (Can be ignored)	Moderate (Interferes with task/ concentration)	Moderate (Interferes with task/ concentration)	Moderate (Interferes with task/ concentration)	Moderate (Interferes with task/ concentration)	Moderate (Interferes with task/ concentration)	Moderate (Interferes with task/ concentration)	Severe ((Required cessation or significant adjustment only to current task)	Severe ((Required cessation or significant adjustment only to current task)	Mild (Can be ignored)	Mild (Can be ignored)		Somewhat agree	Strongly agree	Somewhat agree
	Yes I have experience operating using TLS and/or RALS		Switzerland		Male		32		186		7.5		Left-handed		General			3 to 5 years		1 to 5 hours		None	None	None	None	None	None	None	None	None	None	None	None	None	None	None	None	None	None	None	None	None	None	None	None		Somewhat agree	Neither agree nor disagree	Somewhat disagree
	Yes I have experience operating using TLS and/or RALS		Spain		Male		44		175		7.5		Right-handed		Bariatric			10 to 15 years		15 to 20 hours		None	None	None	None	None	None	None	None	Mild (Can be ignored)	None	None	None	None	None	Moderate (Interferes with task/ concentration)	None	None	None	None	None	None	None	None	None		Strongly agree	Somewhat agree	Somewhat disagree
	Yes I have experience operating using TLS and/or RALS		Luxembourg		Male		56		183		7.5		Ambidextrous		Other	Thoracic		Greater than 15 years		15 to 20 hours		Very severe (Required cessation or significant adjustment to current and future tasks (work or recreational))	Severe (Required cessation or significant adjustment only to current task)	Severe (Required cessation or significant adjustment only to current task)	Moderate (Interferes with task/ concentration)	None	None	Moderate (Interferes with task/ concentration)	Moderate (Interferes with task/ concentration)	None	Moderate (Interferes with task/ concentration)	Mild (Can be ignored)	Severe ((Required cessation or significant adjustment only to current task)	Mild (Can be ignored)	Mild (Can be ignored)	Severe ((Required cessation or significant adjustment only to current task)	Moderate (Interferes with task/ concentration)	Moderate (Interferes with task/ concentration)	Mild (Can be ignored)	Mild (Can be ignored)	None	None	None	None	None		Somewhat agree	Neither agree nor disagree	Somewhat agree
	Yes I have experience operating using TLS and/or RALS		Greece		Female		62		166		6.5		Left-handed		General			Greater than 15 years		1 to 5 hours		Moderate (Interferes with task/ concentration)	Moderate (Interferes with task/ concentration)	Moderate (Interferes with task/ concentration)	Severe (Required cessation or significant adjustment only to current task)	None	Moderate (Interferes with task/ concentration)	None	None	None	Moderate (Interferes with task/ concentration)	Moderate (Interferes with task/ concentration)	Mild (Can be ignored)	Mild (Can be ignored)	Mild (Can be ignored)	None	None	None	None	Moderate (Interferes with task/ concentration)	Moderate (Interferes with task/ concentration)	Moderate (Interferes with task/ concentration)	Moderate (Interferes with task/ concentration)	Mild (Can be ignored)	Mild (Can be ignored)		Somewhat agree	Neither agree nor disagree	Somewhat agree
	Yes I have experience operating using TLS and/or RALS		Japan		Male		57		170		7.5		Right-handed		Gastrointestinal			Greater than 15 years		5 to 10 hours		None	None	None	None	None	None	None	None	None	Mild (Can be ignored)	None	None	None	None	None	Moderate (Interferes with task/ concentration)	None	None	None	None	None	None	None	None		Strongly agree	Somewhat agree	Neither agree nor disagree
	Yes I have experience operating using TLS and/or RALS		Italy		Male		59		191		8		Ambidextrous		General			Greater than 15 years		More than 20 hours		Mild (Can be ignored)	Mild (Can be ignored)	Severe (Required cessation or significant adjustment only to current task)	Severe (Required cessation or significant adjustment only to current task)	None	None	None	Severe (Required cessation or significant adjustment only to current task)	None	None	None	None	None	None	None	None	None	None	None	Mild (Can be ignored)	None	None	None	None		Somewhat disagree	Somewhat agree	Somewhat disagree
	Yes I have experience operating using TLS and/or RALS		Italy		Male		62		170		7.5		Right-handed		General			10 to 15 years		1 to 5 hours		None	None	None	None	None	None	None	None	None	None	None	Mild (Can be ignored)	None	None	None	None	None	None	None	None	None	None	None	None		Somewhat agree	Somewhat agree	Neither agree nor disagree
[truncated: 144 more rows]
[truncated: 69 more columns]

## Sheet: Continent look-up table
Countries of Africa:
Algeria	Africa			Oceania and Australia
Angola	Africa
Benin	Africa
Botswana	Africa
Burkina Faso	Africa
Burundi	Africa
Cabo Verde/Cape Verde	Africa
Cameroon	Africa
Central African Republic	Africa
Chad	Africa
Comoros	Africa
[truncated: 279 more rows]

## Sheet: Usability plots
TLS
[truncated: 10 more rows]
